# Supplementary material for: Reconstruction and Analysis of Cattle Metabolic Networks in Normal and Acidosis Rumen Tissue
Source: Animals (Basel). 2020 Mar 11;10(3):469. doi: 10.3390/ani10030469 (PMC7142512; doi:10.3390/ani10030469)
Supplement: Supplementary file 1 [file animals-10-00469-s001.xlsx]

## Sheet: Supplementary File Table S1
Table S1- Total of genes expressed in the rumen tissue (UniGene database)
GENE_ID	GENE NAME
525106	RTCB
515902	PCCB
399559	NAPRT1
767849	CTPS2
281183	GART
525059	GSS
613343	UBE2M
515894	UFL1
508571	ATG3
534249	NSMCE1
515680	NFX1
511090	SUCLA2
282869	UBA1
509983	SUCLG1
537713	SUCLG2
282873	ACSS1
768237	ACSF2
509209	ACSF3
509624	KARS
510075	TARS
616033	NARS
281576	WARS
532903	WARS2
525894	RARS2
506305	RARS
514586	QARS
510162	DARS
281476	SARS
281581	YARS
509394	ISYNA1
515824	PUS3
404148	PGAM1
493638	PTGES3
281803	PDIA3
415110	PDIA4
281373	P4HB
514293	IDI1
280858	MIF
280808	GPI
513586	MPI
613376	RPIA
534734	MRI1
281543	TPI1
515069	FKBP3
508535	FKBP4
514460	PPP2R4
535470	PIN1
513428	PPIH
281420	PPID
512356	FKBP8
414346	PPIF
508179	PPIL1
535494	PPIC
509422	FKBP7
517560	PPWD1
281418	PPIA
360190	AIP
534182	FKBP9
281419	PPIB
506043	FKBP11
281418	PPIA
614795	FKBP1A
100126055	PIN4
404132	APOA1BP
508170	MCEE
516214	RENBP
523154	GALE
533764	RPE
281158	FECH
282433	GUCY1B3
505571	TSEN34
540335	GLO1
511749	LTC4S
280890	PAM
510949	ADSL
535203	NTHL1
326588	RPS3
506860	PTS
530736	PCBD1
613996	CARKD
534594	TGDS
280976	ACO2
512995	ACO1
510679	ALAD
281748	ECHS1
281141	ENO1
540303	ENO3
280741	CA4
510801	CA1
317658	HMGCL
534558	DERA
509566	ALDOA
515263	ALDOB
536284	ECHDC1
504914	UROD
509958	MVD
281568	UMPS
281199	GLUL
618691	PHPT1
509273	FAHD1
520327	KYNU
511691	DNM2
540892	DNM1L
508522	GPN1
511257	RHOT1
507345	VCP
521442	SPAST
510816	DDX1
514567	DDX27
540191	DDX39B
281115	DHX9
286819	EIF4A2
504958	EIF4A1
534721	DDX47
524787	CHD1L
511475	RUVBL1
517947	DQX1
414274	SMARCA4
282144	ATP1A1
515161	ATP1A2
282641	ATP2B1
540568	ATP2A2
327675	ATP5B
523889	ATP13A3
510792	ATP13A2
767889	ACYP2
512320	NUDT16
282090	THTPA
617720	NUDT12
768044	NUDT2
521103	NTPCR
280701	PPA1
616377	CDA
280712	ADA
509619	APOBEC2
615418	ADAT2
513608	ARG1
505315	AMDHD1
404126	HDAC1
407223	HDAC2
510620	ASAH1
511268	PARK7
510463	WDYHV1
537669	BTD
768056	OARD1
504199	NIT1
510069	PSMB6
282328	PSMB10
534640	PSMB5
514237	PSMB1
507213	PSMA6
515503	PSMA1
505176	PSMA3
516919	PSMB2
533874	PSMB3
510155	PSMA5
539141	PSMA2
505050	PSMA7
510423	PSMA4
506203	PSMB4
511207	PSMB7
533134	MBTPS2
767847	PMPCA
515757	AFG3L2
506223	OMA1
282010	PSEN2
282705	PSEN1
408016	CASP3
281662	CAPN2
281661	CAPN1
513038	CTSK
281281	LGMN
327711	CTSS
281108	CTSL2
615657	ATG4D
408002	ATG4B
535981	CLPP
282078	SEC11A
281408	PLAU
281407	PLAT
281545	TPSB1
514076	CFB
505647	CFD
767827	C1S
514191	PARL
282326	HTRA1
514943	RHBDL2
541085	LONP2
538575	PRSS23
510796	LONP1
617161	IMMP1L
525303	GGH
767970	ASRGL1
505719	FAM63A
509694	USP22
505106	USP14
522980	USP2
538509	FAM188A
510164	USP10
520170	UCHL3
516328	USP1
519992	USP16
508042	USP4
536421	CYLD
514666	APEH
519513	BRCC3
404187	CTSZ
518169	CTSA
505054	SCPEP1
515575	TPP1
510200	DPP3
512626	CNDP2
513156	XPNPEP1
506882	DNPEP
533042	METAP1D
516540	METAP1
534122	NPEPPS
767917	SPCS3
511453	SPCS1
535293	EPHX1
508158	AHCY
505511	AHCYL1
532836	AHCYL2
613568	MACROD1
618571	HEXB
509522	FUCA1
537087	GBA
282272	MAN2B1
785803	LOC785803
281287	LYZ1
505049	AMY2B
541086	MAN2C1
513253	EDEM2
530027	MAN1A1
519627	ADPRHL1
505514	ARSA
512444	GNS
541291	NAPEPLD
539978	GDE1
522159	PLD2
613932	PLD3
280752	CNP
281986	PLCD1
510934	USB1
507579	TDP2
327707	ENDOG
281865	IMPA1
616641	TMEM55A
507308	PHOSPHO2
521254	BPNT1
281363	NT5E
280977	ACP1
515310	DUSP6
100137722	PTP4A3
617707	PPAP2B
506308	PDXP
538173	PGP
515738	ACP6
504700	ACPP
538829	PPP1CB
539175	DUSP1
507294	DUSP14
281994	PPM1A
282318	PPP1CC
282320	PPP2CA
540329	PPM1K
516175	PPP1CA
286880	PPM1G
614837	SSU72
513483	FBP1
280994	ALPL
508944	DUSP11
100125914	NT5DC1
281712	CPSF3
535021	LACTB2
507410	POP5
615098	RPP30
532389	MRPL44
282218	DNASE2
509365	TATDN1
615965	TATDN3
509274	HAGH
535883	HIBCH
281421	PPT1
535653	ESD
539992	LYPLA1
511836	HAGHL
513845	OVCA2
524155	PARN
777771	DIS3L
282515	PAFAH1B3
280843	LPL
508493	PNPLA2
516595	PTRH2
617088	PTRHD1
515465	ICT1
768242	ABHD12
508717	ABHD2
497207	BREH1
510774	ABHD1
534212	NCEH1
281630	APEX1
504390	HRSP12
540516	ERI3
512977	RBBP8
530784	C29H11orf54
512886	RNASEK
614320	IAH1
525399	ENDOU
510858	SLX1A
515980	ISG20L2
527730	TMPPE
404123	FAHD2A
281817	HINT3
616561	PNKD
359714	APTX
327693	HINT1
510109	ABHD11
768306	ABHD8
508700	PIGK
535804	OXCT1
540183	TPST2
282485	SULT1A1
531192	SULT2B1
521920	SULT1B1
530865	LIAS
507986	MOCS2
280946	TST
509819	PTDSS1
281565	UGP2
614688	POLB
613730	POLE4
540308	POLR3A
538184	POLR2B
614834	CDS2
281120	DNTT
338051	PAPOLA
514682	PRIM2
789324	NME4
280715	AK1
280716	AK2
513533	PMVK
509965	CMPK1
281613	AK3
286822	CKM
538944	CKMT2
281692	CKMT1B
516210	CKB
507476	PGK1
615447	NME2
505005	BCKDK
535327	MAPK13
534492	MAPK14
507204	NLK
327672	MAPK1
520580	CDK9
510618	CDK4
539449	PLK2
338037	MYLK
532713	CAMK2D
282136	ADRBK2
282325	PRKCB
282323	PRKACB
281073	CHUK
281066	CDK5
282041	ROCK2
282420	CSNK2A2
540207	ILK
280991	AKT1
521196	RAF1
511190	RPS6KA3
515854	SGK1
533729	PAK1
407190	CSNK1G3
515723	STK40
504437	AURKA
513539	LIMK2
282419	CSNK2A1
282684	CSNK1A1
540322	WEE1
504668	MATK
530642	DCK
530855	GALK1
508132	NAGK
534046	UCKL1
512571	PKM
504652	TK1
540005	PIP4K2C
518158	ADPGK
506544	PFKM
287019	PFKFB2
280817	HK1
536925	ADCK3
521960	IP6K3
521960	IP6K3
281643	BCAT2
539188	GPT
505323	OAT
281206	GOT1
286886	GOT2
516619	RABGGTA
509322	PGGT1B
281169	FNTA
444988	DHPS
504633	COQ2
615950	SMS
777644	GSTA3
507346	MGST3
281806	GSTP1
615552	MGST2
327709	GSTM1
533917	GSTA4
281805	GSTA2
613498	GSTK1
493719	MGST1
516516	TRMT12
281156	FDPS
507815	STT3A
282073	ST6GAL1
281229	HPRT1
519017	APRT
407147	ART3
286764	PARP1
506384	PARP16
515029	UPP1
493724	PNP
281781	B4GALT1
281780	GGTA1
534097	DPM1
513167	GLT25D1
508782	EOGT
510483	PIGC
286792	UGT1A6
533587	UGT2B10
286792	UGT1A6
404162	B3GAT3
404167	GCNT3
327664	PYGM
497030	GTDC2
510138	ALG6
534859	B3GNT8
539815	B3GALT2
618055	B3GNT1
503684	HMGCS2
280682	CS
281437	QPCT
530871	QPCTL
533374	GGCT
513326	RNF20
511234	NOSIP
785659	SIAH2
613522	KCMF1
514580	TRIM11
534655	SIAH1
539035	RNF13
515933	RNF8
515743	RNF181
528315	SH3RF1
538445	RNF138
520348	MARCHF3
616005	RNF220
509076	ZNRF1
513479	RNF114
530411	UHRF1
539124	TRAF6
513789	WWP1
515386	UBE3D
539313	UBE2H
326583	UBE2D3
535287	UBE2D1
506962	UBE2C
505314	UBE2T
541130	UBE2N
767894	UBE2L3
534349	UBE2E3
512207	UBE2B
614471	UBE2G2
505080	TGM3
508410	ARIH1
515573	UBE2I
511605	CHAC2
511082	ACAT1
506888	DLST
508861	SAT1
512112	AGPAT2
614165	SPTLC1
512603	NAT1
505453	CREBBP
100125883	KAT8
538800	GNPAT
281152	FASN
534286	ALAS1
319141	GCAT
613636	NAA10
514338	ZDHHC4
512177	ZDHHC23
514158	ZDHHC6
504502	CPT2
509459	CPT1B
404129	DGAT2
282609	DGAT1
540348	ELOVL1
508918	SCP2
522006	ACAA2
281811	HADHB
281092	CROT
512723	DLAT
517211	NAA50
513453	TALDO1
445425	TKT
506343	ATIC
280719	AMT
507197	SHMT2
509002	SHMT1
613854	PCMT1
511644	TPMT
507631	TYMS
615229	SMYD2
533087	EZH1
767828	SUV420H1
540563	ASH1L
281119	DNMT1
511197	METTL1
514202	PRMT7
515594	PRMT5
504290	C11H2orf56
540228	PRMT6
508904	DPH5
519731	TYW3
509725	DIMT1
280869	MTR
513878	WBSCR22
783955	METTL18
532418	RG9MTD1
533987	METTL15
539651	SETD6
540698	C9H6orf211
538472	METTL13
536435	SUMF1
506991	TXNDC12
281312	MSRA
618441	SEPX1
613403	DNAJC10
618423	GFER
522986	QSOX1
282389	TXNRD2
531367	NXN
533910	DLD
615930	IFI30
515837	GMPR2
287327	NDUFS3
288380	NDUFS1
287027	NDUFS8
338079	NDUFS7
287014	NDUFV1
327697	NDUFS2
282290	NDUFV2
532512	POR
516287	CYB5R1
515773	CYB5R3
768074	ETFDH
618084	QDPR
281650	BLVRB
508809	DHFR
517539	MTHFD2
512573	PNPO
281293	MAOA
281785	GLUD1
615755	RSAD1
512070	ACAD8
282130	ACADVL
505968	ACADM
506310	GCDH
504301	ACADSB
510440	IVD
511222	ACADS
286840	SDHB
281480	SDHA
614105	TECR
513177	PTGR1
504596	BLVRA
508812	DUS3L
616643	TECRL
282150	BCKDHB
534599	OGDH
407109	PDHA1
613610	PDHB
537539	ALDH9A1
507477	ALDH7A1
508629	ALDH2
281181	GAPDH
281615	ALDH1A1
445422	VKORC1
280960	XDH
281173	FTH1
505694	FXN
281173	FTH1
281496	SOD2
281495	SOD1
510243	HMOX2
280924	SCD
523867	FADS6
282211	CYP2D14
788719	FMO5
505060	CYP51A1
504771	COQ7
514579	ALKBH3
281409	PLOD1
281400	PHYH
286771	ASPH
535305	ALKBH7
615764	ADI1
509150	ETHE1
282438	PRDX6
281209	GPX1
281210	GPX3
511575	GPX8
280844	LPO
531682	CAT
617001	FAM213B
286793	PRDX2
281999	PRDX4
281998	PRDX3
281998	PRDX3
286809	GPX4
287020	UQCRFS1
533003	D2HGDH
281809	HSD17B10
514939	PGD
327669	IDH2
281235	IDH1
282446	IDH3A
614145	IDH3G
613338	IDH3B
505103	PHGDH
535182	MDH1
281306	MDH2
512002	HIBADH
281482	DHRS3
515321	BDH2
534090	BDH1
281274	LDHA
281275	LDHB
281564	UGDH
511969	IMPDH2
618607	AKR1A1
281360	DHRS4
616694	NSDHL
512259	HPGD
505558	KDSR
505515	ADH5
533020	CBR4
520897	SDR39U1
282434	HSD11B2
507276	DHRS12
510264	DHRS11
511943	DHRS7C
615893	CYBASC3
615506	MOSC2
404131	HSDL2
507361	GFOD2
506426	CRYZL1
540828	PHYHD1
519120	PYROXD2
539636	GLYR1
516522	FRRS1
282138	AKR1C4
281698	CLTB
338063	NDUFA7
282319	PPP1R8
280968	TPPP
327691	NDUFS6
338057	NDUFS5
327680	NDUFS4
327710	NDUFA8
327713	NDUFB2
338073	NDUFB3
327670	NDUFA6
338065	NDUFB7
327698	NDUFA2
338064	NDUFA3
327673	NDUFA1
327701	NDUFB10
338061	NDUFB5
100270792	COX6B1
338086	COX7A1
327718	COX7C
281759	FABP4
281569	UPK2
280691	H4
615512	CCNH
286825	WDR44
280950	TXN
286796	NEDD8
282716	VDAC3
281405	PKP1
282335	RABGEF1
327702	NDUFAB1
282330	PTGER3
539241	BLA-DQB
282467	S100A12
282690	ATP5J
287018	GNG5
281429	PRP1
100849044	LOC100849044
286837	TAP
282005	PROCR
327712	CCL5
403090	LAP
506406	GSR
516314	NOL10
508666	LOC508666
781912	TAF2
613618	H2AFV
510842	LPCAT4
538903	SIGMAR1
407997	TGM1
399683	PLP2
540428	POLR2J
530047	RPS6KL1
511085	C7H19orf60
531359	GOLPH3
512512	DNASE1L3
615796	SRSF1
534615	BNIP3L
327665	NDUFB6
505133	UBE2Q1
338058	ARF1
616809	GOLGA7
537282	MYO1B
282491	HLA-DMB
404140	RPS8
338062	FCGRT
536337	PTPRR
505379	VAMP3
281751	EIF4E
532143	SMTNL2
512651	CDC23
509687	KDELR3
524908	TTC27
512498	MAF1
524677	OAZ2
338053	ATP5G1
513970	JTB
785958	BANF1
507199	FAM125A
509642	TINAGL1
532775	TMEM38A
615679	FLOT2
509037	TMX1
511516	FAM127C
617040	OST4
507869	TPR
282405	ATP6V1F
507914	SORBS3
615342	BNIP3
515990	MRPL11
786492	LGALS3
520842	KLF4
338081	ATP5D
506401	GLTSCR2
282848	PFDN5
511826	HUWE1
522819	TEX10
505361	VPS16
504499	NDRG1
535258	CWC15
404138	PFDN2
535148	C11H9orf78
538967	CDC42EP3
281157	FDX1
282148	ATP6V0D1
534961	C1QA
538457	PTRF
539955	LUC7L3
534279	RPL31
404066	TMEM43
281078	CLTA
615726	EIF1AD
616156	CDC34
616187	RNF5
615423	C10H15orf24
539853	TACSTD2
618777	SAMM50
534353	YY1
497011	ID1
282215	DNAJB6
287017	ATP6V1E1
512161	HMGN2
508402	ARPC1A
515021	PSMD5
513493	MYO9B
513131	CTBP1
613987	TMEM100
510619	TSPAN31
512500	CYC1
616109	UQCR10
445364	IFT20
281102	CST3
516545	FAM210B
100125922	RER1
539220	AHSA1
531931	SF3B2
512805	CSTB
281641	ATP6V1G1
525750	TTC32
531489	WDR34
515216	AP2A2
337918	SRPX
281202	GNB2
529235	DDIT4
505206	EHD4
614177	MAT2B
505455	IER3
514989	SUPT16H
509461	TMEM45A
780809	VTI1B
615638	RPS27
616368	IGFBP7
281188	GDI1
519920	EIF4E2
510203	PRKCDBP
497204	UBA7
404151	DYNLL1
507166	KRCC1
534664	SDE2
513461	PSMD11
281043	CCL2
515507	TMEM101
615865	BRD9
506102	FAM132A
280847	LUM
508312	SRSF2
538104	ZMPSTE24
280796	FUS
287016	H2AFZ
534882	EIF3CL
100174923	SNHG12
535251	C10H15orf61
281908	MFAP5
280981	PLIN2
280746	CD9
529148	LAMP2
614279	ZNF706
615387	CDK2AP1
767618	ZNF574
100125318	IK
338050	SERPINA5
536359	AP3S1
513497	CDKN1A
505849	TFAP2A
515968	GEMIN8
282385	TMSB10
515696	ATP5L
506656	C7H1orf35
615149	BLOC1S1
531505	MYL12A
281341	MYL6
100296470	CHCHD8
511545	C5H12orf57
540253	SETD9
535716	SCHIP1
515416	GLRX
281370	UBB
515033	NDRG4
614149	NUDT5
281961	OSTF1
445424	C18H16orf80
777787	FABP7
507245	ECSIT
783879	GSTM1
509426	RPS26
508847	GRB7
614073	CCDC23
506155	SGCG
327682	GNB2L1
504957	LRPAP1
511812	GNG11
522029	RPL7L1
534382	MTHFD1
519172	BLOC1S2
540203	TAB2
510058	MRPL27
539132	TMED3
515476	ORC6
509108	RPS19BP1
510757	TTC5
507677	AP1G1
327660	NDUFB9
616317	STMN1
613357	ERP29
538625	PSMD6
540739	GRWD1
516405	CMBL
526848	CTNNA1
516212	ISOC2
505503	ASCC2
507932	COPS3
614633	TIMM21
512373	DAK
540881	KCTD10
514374	PIGY
282476	SLC25A1
508813	KATNB1
513812	SYNGR2
504513	SH3D21
613747	FAM129B
614007	SH3BGRL
282688	RPL3
512999	MANSC1
513777	CCDC104
616297	C13H20orf20
618094	FAM176B
513536	C13H20orf43
SFRP4	SFRP4
613474	OBFC2A
282660	MGP
508853	IMMT
523221	KRT78
616164	CHMP4B
523162	TMEM85
540040	ARL3
538486	ACTR2
512479	HNRNPR
506973	OAZ1
613724	DYNC1I1
534991	STMN2
524543	TSC22D4
404110	ZFAND5
100848714	LOC100848714
783569	CSTF2T
614212	LMO4
337886	S100A11
777786	ATXN7L3B
337888	RPS15A
505043	CD320
514741	TSPAN6
353217	SLC35B1
506201	EVL
282127	ZFP36
282701	ATP5F1
510127	MRPL37
511349	ARL2
286816	TNNT2
790677	SNRNP27
509244	TMX2
526329	DYNC1I2
506123	SF3B4
540965	RPS10
511328	B4GALT4
281063	CDH3
529231	THOC3
511438	MTA1
520173	TMEM120A
520757	RNF10
282125	YWHAE
282534	BOLA-DQA1
282378	STXBP1
780821	CRIP2
512029	SNX1
338077	FUT5
534489	POC1A
338082	ATP6V1B2
282120	VDAC2
504587	C7H19orf43
509329	HAT1
281128	DSC2
540371	MARCHF6
514541	RAB13
513180	SDCCAG3
507692	C18H19orf63
281572	VEGFA
338085	COPE
519422	TRIM28
282095	TNNT1
509003	NUCB2
281814	HIF1A
767931	NHP2L1
317723	GCSH
281860	IL1RN
281031	BTF3
505684	ATP6V0B
511903	C25H7orf59
281295	MAP4
617422	POLR2D
100141021	CYFIP1
281048	CD14
286839	RPS27A
538559	RHOG
540836	RGS1
281791	GNAI2
282689	ANXA2
768053	AP1S1
532877	RNF38
281677	CEBPA
532723	RAB11B
407199	TRD
317663	CYB561
618405	GADD45B
507327	P4HA2
282359	SLC2A4
539190	WDR45
538054	MRPL16
506454	KIAA2013
506986	SEC61B
516099	HSPB1
281062	CDH2
286768	ATP6V0A1
327687	ATP6AP1
508521	AGTRAP
511045	DCTN1
338060	NDUFA10
541138	KLHDC3
506441	DCTN5
514587	USP19
535038	TMEM147
533977	BUD31
504832	OS9
281985	PLCB4
520631	SNAI2
281051	CD34
535421	ELMOD3
505875	WDR74
512043	TCP1
100847474	LOC100847474
282847	FAU
514958	TH1L
509917	PCBP1
539019	CNN2
281091	COX8A
537412	SMARCB1
282356	SLC2A1
506657	MRPL55
540431	YIPF3
533550	ZC3HC1
512971	POLR2E
281342	MYOC
514355	CCT7
327953	HDGF
282459	PPP1R1B
317656	PCTP
404137	RPL27
281032	BTG1
338052	CAPZB
281039	CAST
540276	SRSF3
504786	NUP88
327676	ARHGDIB
281758	FABP3
504334	RGL2
533235	PRR14
508948	RSL1D1
768028	BEX2
327704	NDUFA4
282658	ARPP19
514569	RPS15
509163	RPL18
280904	PTN
513544	SAP30BP
286807	SUMO2
616814	ZNF576
282477	SLC25A3
780877	SNRPN
615414	CCND2
512469	MRPS5
537402	RBBP7
574400	SF3B5
281937	MYO1C
327688	COX7A2
513987	TCEAL4
540107	PACSIN2
512976	C19H17orf81
282710	ATP5H
768314	GPATCH4
282466	S100A10
281160	FGF1
281570	UQCR11
444874	UBC
508729	TMED4
514372	MAGED2
282298	PABPN1
538975	CNN3
613855	BAG1
616237	CHCHD7
515543	EIF3M
504781	CHID1
535692	UNC45A
282142	ANXA11
286766	MFAP4
504764	GRHPR
282480	SLC25A6
509053	NKIRAS2
513049	C5H12orf44
508709	WDR55
326584	RPL21
615844	ENG
282068	SFRP1
281375	SERPINE1
538690	ID3
508487	NPRL2
282262	IGFBP4
281103	CTGF
513405	IMP4
282082	SSRP1
281913	MFGE8
505276	DDX41
327685	ANXA6
783680	B2M
514996	PLOD3
539713	BCS1L
508684	NR2C2AP
281991	POLD2
281557	TXN2
512142	SNRNP35
281444	RBP4
281897	LAMP1
287023	YBX1
504854	CRELD1
280705	TF
404189	NME1
280884	OGN
286853	RPLP2
521892	ETFA
280733	BGN
508156	SSBP4
282530	BOLA-DRB3
280781	ELN
281839	ICAM1
506336	YIF1A
509613	EIF4EBP1
282654	TNXB
540342	ZNF45
508956	CUTA
616881	TSPAN3
515291	RMND5B
613749	RAB5C
506518	PEX11G
539496	MED21
286870	EIF4G2
326598	LGALS1
513277	NUDC
281057	CD44
326579	BZW2
100299201	LOC100299201
281504	SRPR
100847940	LOC100847940
286863	YWHAB
404188	NDUFA9
777789	CYSTM1
507141	CD52
511363	SPATA20
618505	AP5S1
617047	C27H8orf4
523847	CHMP2A
534312	SCAMP2
510330	DYNC1LI1
100140040	TMED2
326346	NDUFA11
508465	DERL2
338381	AHSP
281148	ETS2
513692	SPEN
509388	PCDH1
515893	YIPF2
100848870	LOC100848870
782900	C22H3orf78
768034	IMMP2L
510811	HOMER2
526726	SDR16C5
509860	S100A2
282233	FLT3LG
508137	DNAJC11
618296	POLR3K
615408	SEPTIN5
615637	ERCC1
533038	TM4SF1
533926	KPTN
512213	COG2
538626	P4HTM
280765	DES
100125942	C11H2orf28
539974	NLRX1
521540	CCT6A
615778	SEC61G
531968	RNF44
505964	MYL9
509546	ERGIC3
519736	RANBP10
574093	CRIP1
508143	MRPS17
540444	HMGB2
281678	CEBPD
511707	C1H3orf38
538899	ALG2
512325	SLC25A38
613336	CCT4
407215	KAT2B
100336125	C28H10orf99
281730	CTBP2
509040	APCDD1
613927	PDIA6
404161	NDUFB11
618598	C25H16orf91
787004	SMAGP
513620	TMEM127
504773	LOC504773
767836	PNRC2
512302	CDH13
614661	CORO6
534583	CNN1
507647	DSCR3
505335	B9D1
516199	CTDSP1
539845	THAP11
506745	FAM46B
522791	RNF11
534811	ZWILCH
517402	PDHX
516108	LOC516108
614551	UBL5
520739	SNX12
518050	ANXA3
509231	PIAS1
541070	MYLIP
506056	EID1
408000	SEPTIN7
540838	ARPC2
535571	CAPRIN1
616723	CCL14
613997	C21H15orf38
505794	KBTBD10
507817	ME2
404134	TMBIM1
528033	CRLF3
507672	FOLR2
512885	C19H17orf49
521837	MPZL3
507461	SIAE
614408	PLDN
404083	POFUT2
286772	NPC1
523966	CYB561D2
281735	CXCL6
767906	ARL4A
523399	IPO13
281664	CAPNS1
520167	LAMB2
505507	RPS7
282199	COX6A1
282578	ATP5A1
281766	FCGR3A
282126	YWHAH
504381	SF3A1
509715	CTSF
504438	SSR4
617494	NDNL2
517825	TDG
506714	C9H6orf72
360192	AURKB
509591	RBMX
507464	KRT15
613525	C15H11orf31
359712	COL12A1
510492	ROGDI
615178	RPS21
529972	SNX17
511800	ANKH
616333	TPRG1L
614967	SUMO1
519896	RFWD2
534551	HSPB6
281715	CREB3
521533	MMADHC
515032	NBR1
360006	DNAJA2
615847	SKA2
533297	CSDA
615300	RPL38
532120	BBS4
616981	FERMT2
508270	FCF1
326599	TPT1
515235	CCDC80
513342	DYNLRB1
280812	GYG1
617245	PTTG1IP
512907	PDLIM2
516024	VAPA
787914	RPS6
537221	UFC1
505351	NUCB1
507060	WBP2
504471	PCOLCE
530464	RPS24
510132	XRCC6
525572	GPS1
509355	SYAP1
282015	PSMC5
508942	LIMD2
514547	MAP1LC3A
404193	FGFR2
613889	SPNS2
618580	TMED9
540716	SLC39A7
282386	TMSB4X
533285	RPLP1
282226	FCER1G
399560	MRPL12
507066	SRSF7
511451	CAB39
282713	NFKBIZ
510316	DCAF8
539712	FAM122A
613711	CCNY
614345	ARPC5
505131	C21H14orf142
512334	GLOD4
511968	NDUFAF3
524075	PDK2
505009	GLTPD1
510540	NUP85
506421	NOP16
767602	AP3B1
504867	C29H11orf73
506978	HEATR1
534001	HNRNPH2
510434	MAP2K2
533952	FAM149B1
512913	IFI6
286868	RPLP0
506527	PEX11B
523683	CUX1
512206	CDKN2AIPNL
506214	BOLA-DRA
788585	LOC788585
517417	XRN2
282646	HSP90B1
540045	ZNF385A
515555	TIMM22
507165	HSPH1
509260	DEAF1
407235	ADIPOR1
281416	POMC
516090	HBXIP
512609	PLGRKT
513242	TMBIM4
507537	SPARCL1
525946	EPHA1
515078	TMEM62
509775	TMEM59
100124500	DUSP27
518494	GPS2
537193	OBSCN
614296	FAM103A1
282291	NFKBIA
281536	TLR4
282018	PTBP1
504752	EIF5
534600	ACIN1
616451	TRMU
505916	SRM
614804	LGALS4
526320	POLR2G
100852260	LOC100852260
505144	CHORDC1
525154	SC5DL
526377	GMNN
618457	C11H9orf169
508039	C16H1orf86
532672	STAMBP
508953	TMEM160
509283	RNF213
506537	ALG14
510994	ARF3
526256	MGAT4B
617931	SIVA1
540724	WDR70
527641	SYTL1
540426	MSN
617104	FAM162A
510793	C18H19orf40
520630	SLC45A4
783161	LOC783161
616334	NENF
519729	ADRM1
338044	SLC38A2
506521	MRPL41
512261	TRAPPC6A
533699	TOR1A
505728	MRPL53
100138517	NUP62
100125882	AARSD1
510242	C25H16orf5
616818	S100A8
514403	MRPL2
100847824	VARS2
613652	UBAC1
510024	LOC510024
444990	EIF5A
526913	PRORSD1
510572	CDC37L1
493640	RNF113A
533554	FBXO38
518761	SPIRE2
504831	CNBP
508634	FAM32A
767908	RPL39
281270	HOPX
282479	SLC25A5
514039	EPCAM
780807	FXYD3
533304	PQLC1
616960	COMMD4
535277	TPM4
530483	URB1
538485	CXXC5
506687	SLC37A2
574085	DAPL1
538742	MIER1
509485	PERP
512662	CHP
100139141	SHROOM3
505877	OCIAD2
617407	MYEOV2
100848030	LOC100848030
100296618	LOC100296618
100848603	LOC100848603
512743	LY6G6E
618389	BPIFA2C
100335236	LOC100335236
512377	C13H20orf24
535065	CUTC
281595	ACTG2
532844	ATP1B3
537566	KIF18A
507179	COPS5
505805	LY6G6C
515798	CORO1C
534006	FAM53C
614639	MRPL22
539602	NGDN
512508	MPHOSPH6
526535	SQLE
614805	C10H15orf48
617420	ISG12(B)
510093	DDX3X
540231	FAM83B
538831	ATG14
511690	ST6GALNAC2
511033	ACOT2
508491	CSTF3
615443	MTMR10
509600	GPNMB
615197	PCNP
533993	PSMG2
616088	MUSTN1
538802	TMEM171
513415	SLC25A14
616477	CHCHD3
512856	SLC26A3
538291	INPP5B
505375	AES
533851	PDLIM7
528453	SFN
613773	PITPNB
787634	C18H19orf33
281876	ITGB1
535320	TRIM54
511446	CXXC1
511837	NARFL
614715	TMCO1
100848243	LOC100848243
507899	MICU1
541014	KIAA1143
515652	HMGN3
531369	TTF2
512534	HM13
534063	EIF2B3
539788	CBX3
510852	HNRNPC
509501	SRGN
524990	PLVAP
535264	XPOT
507081	FAM206A
528265	SNX3
338078	STC1
509823	PALMD
281589	ABCF1
511100	OIP5
541004	NRP2
531733	H2AFX
281499	SPP1
534669	GTF2I
512439	HBA
505736	COA1
529661	TSKU
614434	CDCA3
509865	RWDD4
615093	C6H4orf52
526585	F2R
538735	HYLS1
282094	TIMP3
618232	MED15
615074	PRKAR1A
615430	PARVA
613475	MSRB2
511088	CCZ1
510359	TSC22D1
540924	CRTAP
533661	TMEM173
513889	CHCHD4
100848355	LOC100848355
100126052	TMEM234
511996	AKR7A2
507353	CCDC167
505545	BSDC1
533233	APC
525506	DAPK3
512890	USE1
280955	VIM
280831	JUN
508473	SFXN4
527129	SRP9
534576	PABPC4
444863	GYPC
533177	SCARB2
507124	UFD1L
515269	SPG7
505336	EPN2
510353	ACD
506501	TERF2
511904	TGOLN2
506374	EPS15L1
615490	SMOC2
513446	BANP
508754	PITX1
615556	RPL32
509995	LRPPRC
533757	ADNP
540381	VPS11
510101	RAB33A
514740	MRPS27
353114	NNAT
512041	EBNA1BP2
535119	CIAPIN1
511094	TNNI3
615785	SDC2
534448	ATXN7L1
538561	MGEA5
444868	SLBP
507881	COL5A3
282846	PYCARD
615916	LSM6
541281	THBS4
513983	SCAND1
613462	ARL2BP
326582	RPS12
515534	RPL35
514033	PDCL3
509327	TAF7
518758	SLC25A20
527679	MBNL2
282048	RPL24
532571	WWC2
539494	SLC25A12
510003	NEDD4L
515025	BIN2
512653	RABAC1
509430	SRP72
511376	TMEM199
507945	DUT
506551	POMGNT1
540837	AFTPH
539295	ARFGEF2
512171	ADAMTS1
513666	HIST2H2AC
537675	UTP11L
519409	ORC5
100196898	LOC100196898
414921	CLDN4
618207	RRAGA
767863	FBXW2
508477	ZNF593
516719	MGC137708
533147	PPP2R3C
518746	DLL4
281871	ISG15
281831	HSPA8
534017	TMEM63A
506790	TXNIP
508336	CCDC71
533224	C29H11orf67
514327	DCTN3
404144	LMNA
508633	CD8B
533229	ETNK2
515380	EDF1
507342	FSCN1
504400	RBCK1
280750	CLU
282591	ASB15
505886	IQGAP3
508005	EXOSC9
513237	SBDS
100138545	PML
540138	TMEM109
514147	PWP1
768035	CYTH2
616089	RNASE4
535113	SNRNP70
282858	RAB27B
515712	BOLA
317706	PGRMC1
286884	RPS29
407129	CANX
510998	MPP1
613425	UROS
505165	RRAD
326597	CALM
539850	HNRNPH3
767942	GRN
515122	ABHD14A
280714	AHR
503620	FLT1
281268	KRT5
529245	ORC4
529312	SSR1
534652	NEK9
506560	C5H12orf10
540248	SMAD4
535210	HCFC1R1
509223	HEBP2
510683	PINK1
613676	UBE2G1
338437	SOCS2
512289	MALL
510378	TMEM161B
520385	CAMSAP2
540339	METTL3
513481	EIF1B
506705	PRR13
506359	AURKAIP1
511064	FXYD6
527459	RICTOR
509952	DECR1
493728	CAPZA2
515498	TMEM230
510457	C13H20orf111
539466	PPP1R3C
404156	CD63
540733	RCHY1
613527	CTNS
535174	ECI1
506802	PLA2G16
781721	C16H1orf21
615658	CAMLG
767985	CKS2
509977	ARL6IP5
513128	RPL7A
534894	PQBP1
541054	BTG3
513649	CCDC43
539709	FN3K
100848728	LOC100848728
493709	ATP5S
540237	EXOC8
282521	SERPINE2
615199	UBA52
541230	VPS45
539656	GTPBP3
533668	DNAJB2
507944	BCAS2
538706	COMMD10
781217	ATMIN
509780	PRICKLE3
504287	SOAT1
536133	GALK2
529902	DSG3
615627	TMEM50B
507095	SPRY1
512818	TIMM10
617543	REEP5
100505379	SNHG3
512779	C24H18orf21
505722	TCEA1
616748	TRAPPC2
506607	AGPAT3
505435	C11H9orf142
281055	CD3G
615967	PCGF3
539598	ZCCHC8
510968	FIBP
505359	PRRC2C
532399	NT5C
541283	IFRD1
514261	KIF5B
282053	RPS3A
533096	ENTPD5
516769	A2ML1
513423	SLC25A21
539299	SPATS2L
529366	SLMAP
538774	SUZ12
532777	CLIC2
280979	ACTB
100270756	C5H12orf75
510495	LMBRD1
613715	C28H10orf10
538970	C4H7orf25
504967	NEDD9
528415	FLNC
281767	FDFT1
540945	DEK
539922	FBXO34
533197	HNRNPUL1
538943	GINS3
780785	SPTSSB
784639	TMEM159
781149	AFF1
523017	NDUFAF6
527114	AGT
513132	CTAGE5
513520	ATP6AP2
326602	RPS18
517987	NEBL
615565	FIS1
509221	DAB2
506768	RPL35A
617051	H3F3B
338071	SSB
508740	CLEC12A
790087	LYPD2
538060	LOC538060
540966	RAD21
510494	ST13
533336	HERC4
511364	VPS52
513267	DSTN
535321	PPP2R1A
618018	STRA13
614540	TIAL1
785345	TRAPPC4
512817	ARHGAP1
533720	SWAP70
509784	PHLDB2
100337206	MBD2
535702	KLF5
539404	IREB2
615424	MTX2
539332	CFL2
510246	PAIP1
538793	ZNF238
510004	NUP93
508319	SRI
613612	TMEM80
513433	MMACHC
514997	ZNHIT1
524966	STARD7
281193	GJA1
338038	ATP6V0A2
281090	COX4I1
327662	ANXA1
512361	LAPTM5
513463	TAGLN
504413	RPL37A
613547	RAMP3
359721	RTN3
518321	C1QBP
532044	MRPS22
616080	RNFT1
509882	DLG3
509758	BET1L
515407	MOB1B
510280	COMMD9
509717	CCNC
524306	FAM120B
512265	HERPUD2
508735	PRPF4
515371	PDZD11
513765	TRABD
506545	CLDN10
508714	TSR3
507858	SQRDL
527201	DCTN2
504554	TCTEX1D2
618292	EXOSC4
504785	RABEP1
522943	NBN
782368	AQP5
510355	PLSCR3
506873	EIF3H
540417	IRX3
539143	TXNDC9
526631	ARHGEF37
616612	LYPD6B
531942	BCL3
520875	EEF1B2
534329	ARL15
613853	PIP
508698	HAUS2
510769	NDEL1
505710	MIEN1
614852	INO80E
540504	SYNE2
539566	NIPBL
504961	MPDU1
515595	RNF7
520302	VRK3
617899	POLD4
767961	NDUFAF2
535998	EPS15
504256	CLGN
497024	NFE2L2
508733	WDR83OS
513610	MED23
507912	RPA2
535589	TAX1BP1
506625	NHLRC3
783572	ADK
510008	FHL2
539676	DMTF1
515838	ANKRD31
100848906	LOC100848906
538657	TRIM68
533077	PEX7
506859	ZNF317
617775	PTOV1
539034	PFN2
282859	CBY1
515358	LOC515358
540643	LMNB1
616148	LBH
512891	PSMD8
615553	RMI2
614236	SYS1
534416	WBP11
100126247	EXOSC6
539760	ILF2
783344	LOC783344
509431	ASB14
513844	SPON2
100138434	LAMA2
787057	LOC787057
513081	RPF1
532674	GPR116
537304	OSBPL3
511854	FBLN2
535399	LEF1
618099	ASF1A
507339	C7
540278	MRPL35
539291	MYCBP
540737	KIAA0101
512427	NASP
539359	LMO7
787548	MZT2B
513235	DPF2
613810	CDK16
617385	RAB22A
618785	VPS28
615724	FRA10AC1
532572	LAMC1
520387	KIAA0528
512745	RPL11
540131	C1QTNF7
784718	LOC784718
514485	SLC35C2
540772	RIOK2
445421	MRPS14
534970	RPL26L1
613554	COBL
100850924	LOC100850924
535290	MRPS28
504463	SIRT2
615690	FAM3C
509064	MPLKIP
616482	CAPS
535414	PSMD10
613607	ZBTB4
532582	TRNAU1AP
615954	CHMP2B
506281	IDO1
282868	SLC2A5
616545	SKAP2
504844	RPA1
513562	FUBP1
614553	SNRPC
618609	MRPL21
513208	WDR61
504472	DNAJC13
515024	STRADA
533058	PET112
505584	FXYD5
618753	RNF187
512136	NXF1
282883	CTSD
788923	LOC788923
523609	PRELID1
514044	DHRS7
617435	C1QB
538348	EHD2
533784	CCT5
767937	RBM4
506482	RAB25
533678	NUDCD3
613732	APITD1
504701	SGTA
767855	TBRG4
445543	JUP
509367	CLEC14A
788251	PLEKHO1
540599	MEAF6
525659	GCLM
613421	ARPC5L
515618	STXBP2
534354	MTRF1L
100125880	C29H11orf68
511988	TRUB2
614321	VPS26B
511612	SEPTIN2
505538	STX12
508424	PIM2
789710	KLF13
511771	CXCL14
538733	ALKBH1
618192	HSD17B13
507478	PHAX
533578	NUDT22
613426	TMEM167B
617788	UFSP2
525567	C29H11orf2
786454	MRPL34
511081	COMMD2
539560	SPRYD4
508216	MRPL28
504506	RNPS1
100139730	COL15A1
514167	ZFAND6
539036	RGS19
618672	FAM100A
525329	NCOA4
615827	CKS1B
513684	TCIRG1
784070	HDGFRP3
616813	TTC35
618428	CACYBP
100848091	LOC100848091
540304	WIPF1
522928	PHF3
327668	ATP5C1
615298	SPRYD7
505771	PEX1
508149	CCDC58
100849158	LOC100849158
614347	ANAPC13
768209	SFRS18
507541	AMFR
526950	UBL3
533613	RABEPK
506329	ALDH16A1
539646	GAPVD1
767938	GBAS
517206	CDK2AP2
100335582	C7H5orf63
532693	NUDCD2
505679	S100A16
515014	MRPL10
540345	DRAP1
506430	VTA1
518046	GTF2H5
535625	MAPKAPK5
615505	TMEM176B
533070	SPATA5L1
616503	RRAS
508040	KIAA0196
534704	TPD52L2
510193	LOC510193
512350	EIF2S3
613795	ZBTB8OS
510850	SERPINH1
100848538	LOC100848538
515927	TXLNG
508359	MRPL49
510324	STOML2
507107	SLC3A2
614947	LOH12CR1
615087	TUBB
616897	AAED1
518622	CSE1L
514777	BUB1
613898	CENPA
782059	SCYL2
537784	PKP2
514787	STK38L
540626	FAM118B
509968	C1QC
533669	ABCB7
521378	CITED2
[truncated: 2,161 more rows]

## Sheet: Supplementary file Table S2
Gene name, primer sequences, and product length of qRT-PCR validated genes
	Table S2-Fold change, Gene name, primer sequences and product length of qRT-PCR validated genes
	Gene	RT-qPCR	RNA-seq
	OXCT1	1.01983	0.99385
	DPYD	1.16254	1.08209										Sequence (5′-3′)
	CPT1A	1.28318	1.52822									Gene name	Forward	Reverse	Product Size
	FOXF1	1.17426	1.48527									Oxct1	AGTGCAGGTGAAGAGCAAGG	AGAAGCAGTGAGGCAAGGAG	169
												DPYD	GGCTGTTTACTTCGGAGTCG	CTGGAAGTGGGGGTAACAGA	175
												CPT1A	TTCGTGGAGAGCTCGAAACT	CCGGAGGAGTCCTGCTAAGT	154
												FOXF1	GTTTGAGGAGGGCTCCTTTC	GTTCATCATGCCCAGACCTC	196

## Sheet: Supplementary file Table S3
Table S3- Primary metabolic network data
gene	Protein	Subsystem	Reversible	E.C. number	GO Number
100101492_ 100125774_ 100137872_ 100138102_ 100138147_100138998 100139219_100336480_ 100336651_ 100337119_ 100337254_100337329_ 100849076_101903509_ 101906547_107131151_ 280710_ 280991_ 281402_ 282041_282419_ 282420_ 282684_ 347700_ 360192_ 373543_ 404149_404181_ 407122_ 407190_ 444869_ 504408_ 504437_ 504480_ 504727_ 504869_505766_ 505876_505945_506060_ 506063_ 506083_506433_ 506520_506539_ 5072…	NP_776442.1	Axon guidance Cocaine addiction	1	EC 2.7.11.1	GO:0050115
100101492_ 100125774_ 100137872_ 100138102_ 100138147_100138998 100139219_100336480_ 100336651_ 100337119_ 100337254_100337329_ 100849076_101903509_ 101906547_107131151_ 280710_ 280991_ 281402_ 282041_282419_ 282420_ 282684_ 347700_ 360192_ 373543_ 404149_404181_ 407122_ 407190_ 444869_ 504408_ 504437_ 504480_ 504727_ 504869_505766_ 505876_505945_506060_ 506063_ 506083_506433_ 506520_506539_ 5072…	NP_776442.1	Axon guidance Cocaine addiction	1	EC 2.7.11.1	GO:0050115
100101492_ 100125774_ 100137872_ 100138102_ 100138147_100138998 100139219_100336480_ 100336651_ 100337119_ 100337254_100337329_ 100849076_101903509_ 101906547_107131151_ 280710_ 280991_ 281402_ 282041_282419_ 282420_ 282684_ 347700_ 360192_ 373543_ 404149_404181_ 407122_ 407190_ 444869_ 504408_ 504437_ 504480_ 504727_ 504869_505766_ 505876_505945_506060_ 506063_ 506083_506433_ 506520_506539_ 5072…	NP_776442.1	Axon guidance Cocaine addiction	1	EC 2.7.11.1	GO:0050115
100101492_ 100125774_ 100137872_ 100138102_ 100138147_100138998 100139219_100336480_ 100336651_ 100337119_ 100337254_100337329_ 100849076_101903509_ 101906547_107131151_ 280710_ 280991_ 281402_ 282041_282419_ 282420_ 282684_ 347700_ 360192_ 373543_ 404149_404181_ 407122_ 407190_ 444869_ 504408_ 504437_ 504480_ 504727_ 504869_505766_ 505876_505945_506060_ 506063_ 506083_506433_ 506520_506539_ 5072…	NP_776442.1	Axon guidance Cocaine addiction	1	EC 2.7.11.1	GO:0050115
100101492_ 100125774_ 100137872_ 100138102_ 100138147_100138998 100139219_100336480_ 100336651_ 100337119_ 100337254_100337329_ 100849076_101903509_ 101906547_107131151_ 280710_ 280991_ 281402_ 282041_282419_ 282420_ 282684_ 347700_ 360192_ 373543_ 404149_404181_ 407122_ 407190_ 444869_ 504408_ 504437_ 504480_ 504727_ 504869_505766_ 505876_505945_506060_ 506063_ 506083_506433_ 506520_506539_ 5072…	NP_776442.1	Axon guidance Cocaine addiction	1	EC 2.7.11.1	GO:0050115
*	NP_001071617	Glutathione metabolism Metabolism of xenobiotics by cytochrome P450 Drug metabolism - cytochrome P450 Platinum drug resistance	1	EC 2.5.1.18	GO:0017023
287020	NP_777238	Oxidative phosphorylation Metabolic pathways Cardiac muscle contraction	1	EC 1.10.2.2	GO:0004035
287020		Oxidative phosphorylation Metabolic pathways Cardiac muscle contraction		EC 1.10.2.2
*	NP_001069481	N-Glycan biosynthesis Metabolic pathways	1	EC 1.6.5.3	GO:0004526
*	NP_001069481	N-Glycan biosynthesis Metabolic pathways	1	EC 1.6.5.3	GO:0004526
*	NP_001069481	N-Glycan biosynthesis Metabolic pathways	1	EC 1.6.5.3	GO:0004526
281120	NP_803461	Hematopoietic cell lineage	1	EC 2.7.7.31	GO:0004531
282322_ 282323_ 505773_ 538954_ 540404	NP_777010	MAPK signaling pathway Calcium signaling pathway cAMP signaling pathwayOxytocin signaling pathway Glucagon signaling pathway	1	EC 2.7.11.11	GO:0003860
282322_ 282323_ 505773_ 538954_ 540404	NP_777010	MAPK signaling pathway Calcium signaling pathway cAMP signaling pathwayOxytocin signaling pathway Glucagon signaling pathway	1	EC 2.7.11.11	GO:0003860
282322_ 282323_ 505773_ 538954_ 540404	NP_777010	MAPK signaling pathway Calcium signaling pathway cAMP signaling pathwayOxytocin signaling pathway Glucagon signaling pathway	1	EC 2.7.11.11	GO:0003860
281437_ 530871	NP_803472.1	*	1	EC 2.3.2.5	GO:0018738
280817_ 614824_ 788926	NP_776322.1	Nitrogen metabolism	1	EC 4.2.1.1	GO:0003847
100847677_ 282211_282214_282870_503552_ 504769_ 507988_ 510406_ 511470_ 511498 511936 514971_ 521656 526682_ 530571 530929 535243_ 540149_ 540707_ 615697 616593_ 785540 785824_	NP_776954.1	Steroid hormone biosynthesis Serotonergic synapse	1	EC 1.14.14.1	GO:0004806
100847677_ 282211_282214_282870_503552_ 504769_ 507988_ 510406_ 511470_ 511498 511936 514971_ 521656 526682_ 530571 530929 535243_ 540149_ 540707_ 615697 616593_ 785540 785824_	NP_776954.1	Steroid hormone biosynthesis Serotonergic synapse	1	EC 1.14.14.1	GO:0004806
767970	NP_001070503	*	1	EC 3.4.19.5	GO:0004045
525106	NP_001015631.1	*	1	EC 6.5.1.3	GO:0004062
525106	NP_001015631.1	*	1	EC 6.5.1.3	GO:0004062
515902_ 614302	NP_001033637.1	Valine_ leucine and isoleucine degradation Glyoxylate and dicarboxylate metabolism Metabolic pathways Carbon metabolism	1	EC 6.4.1.3	GO:0016992
399559	NP_001092327.1	Nicotinate and nicotinamide metabolism Metabolic pathways	1	EC 6.3.4.21	GO:0030366
281183	NP_001035563.1	Purine metabolism One carbon pool by folate Metabolic pathways Antifolate resistance	1	EC 2.1.2.2	*
281183	NP_001035563.1	Purine metabolism Metabolic pathways Antifolate resistance	1	EC 2.1.2.2	*
525059	NP_001015630.1	Cysteine and methionine metabolism Glutathione metabolism Metabolic pathways	1	EC 6.3.2.3	GO:0003983
509983_ 511090_ 537713_	NP_001068961.1	Citrate cycle (TCA cycle) Metabolic pathways Carbon metabolism	1	EC 6.2.1.5	GO:0034061
282869_ 497204_505512_ 507005_ 512647_ 518834	NP_001095947.1	Ubiquitin mediated proteolysis Parkinson's disease	1	EC 6.2.1.45	GO:0034062
282869_ 497204_505512_ 507005_ 512647_ 518834	NP_001095947.1	Ubiquitin mediated proteolysis Parkinson's disease	1	EC 6.2.1.45	GO:0034062
282869_ 497204_505512_ 507005_ 512647_ 518834	NP_001095947.1	Ubiquitin mediated proteolysis Parkinson's disease	1	EC 6.2.1.45	GO:0034062
509983_ 511090_ 537713	NP_001029811.1	Citrate cycle (TCA cycle) Propanoate metabolism Metabolic pathways Carbon metabolism	1	EC 6.2.1.4	GO:0004605
*	NP_001029542.1	Aminoacyl-tRNA biosynthesis	1	EC 6.1.1.3	GO:0004550
504824_ 616033	NP_001040037.1	Aminoacyl-tRNA biosynthesis	1	EC 6.1.1.22	GO:0004017
*	NP_776643.1	Aminoacyl-tRNA biosynthesis	1	EC 6.1.1.2	GO:0004631
*	NP_001069346.1	Aminoacyl-tRNA biosynthesis	1	EC 6.1.1.19	GO:0046899
*	NP_001029640.1	Aminoacyl-tRNA biosynthesis Metabolic pathways	1	EC 6.1.1.18	GO:0004111
*	NP_001029640.1	Aminoacyl-tRNA biosynthesis Metabolic pathways	1	EC 6.1.1.18	GO:0004111
*	NP_001030257.1	Aminoacyl-tRNA biosynthesis	1	EC 6.1.1.12	GO:0004618
*	NP_776600.1	Aminoacyl-tRNA biosynthesis	1	EC 6.1.1.11	GO:0047323
281581_ 536956	NP_776645.1	Aminoacyl-tRNA biosynthesis	1	EC 6.1.1.1	GO:0004693
509394	NP_001039497.1	Inositol phosphate metabolism Metabolic pathways	1	EC 5.5.1.4	*
280808	NP_001035561.1	Glycolysis / Gluconeogenesis Pentose phosphate pathway Starch and sucrose metabolism Metabolic pathways Carbon metabolism	1	EC 5.3.1.9	GO:0004137
280808	NP_001035561.1	Glycolysis / Gluconeogenesis Pentose phosphate pathway Starch and sucrose metabolism Metabolic pathways Carbon metabolism	1	EC 5.3.1.9	GO:0004137
513586	NP_001030361.1	Fructose and mannose metabolism Amino sugar and nucleotide sugar metabolism Metabolic pathways	1	EC 5.3.1.8	GO:0004335
523154	NP_001193137	Galactose metabolism Amino sugar and nucleotide sugar metabolism Metabolic pathways	1	EC 5.1.3.2	GO:0003873
281158	NP_776479	Porphyrin and chlorophyll metabolism Metabolic pathways	1	EC 4.99.1.1	GO:0004021
100295021_107131161_ 281216_281357_282244_282245_282246_282433_ 533048_ 613600	NP_777066	Purine metabolism cGMP-PKG signaling pathway Vascular smooth muscle contraction Gap junction Platelet activation Circadian entrainment Long-term depression Oxytocin signaling pathway Renin secretion Salivary secretion	1	EC 4.6.1.2	GO:0004587
540335	NP_001076965	Pyruvate metabolism	1	EC 4.4.1.5	GO:0080130
540335	NP_001076965	Pyruvate metabolism	1	EC 4.4.1.5	GO:0080130
540335	NP_001076965	Pyruvate metabolism	1	EC 4.4.1.5	GO:0080130
511749	NP_001039563	Arachidonic acid metabolism Metabolic pathways	1	EC 4.4.1.20	GO:0004663
510679	NP_001014895	Porphyrin and chlorophyll metabolism Metabolic pathways	1	EC 4.2.1.24	GO:0052657
510679	NP_001014895	Porphyrin and chlorophyll metabolism Metabolic pathways	1	EC 4.2.1.24	GO:0052657
510679	NP_001014895	Porphyrin and chlorophyll metabolism Metabolic pathways	1	EC 4.2.1.24	GO:0052657
281141_ 526006_540303_ 767880	NP_776474	Glycolysis / Gluconeogenesis Metabolic pathways Carbon metabolism Biosynthesis of amino acids RNA degradation HIF-1 signaling pathway	1	EC 4.2.1.11	GO:0003956
281141_ 526006_540303_767880	NP_776474	Glycolysis / Gluconeogenesis Metabolic pathways Carbon metabolism Biosynthesis of amino acids RNA degradation HIF-1 signaling pathway	1	EC 4.2.1.11	GO:0003956
534558	NP_001069496	Pentose phosphate pathway	1	EC 4.1.2.4	GO:0004850
534558	NP_001069496	Pentose phosphate pathway	1	EC 4.1.2.4	GO:0004850
504584_ 509566_ 515263	NP_001095385	Glycolysis / Gluconeogenesis Pentose phosphate pathway Fructose and mannose metabolism Metabolic pathways Carbon metabolism Biosynthesis of amino acids	1	EC 4.1.2.13	GO:0004731
504584_ 509566_ 515263	NP_001095385	Glycolysis / Gluconeogenesis Pentose phosphate pathway Fructose and mannose metabolism Metabolic pathways Carbon metabolism Biosynthesis of amino acids	1	EC 4.1.2.13	GO:0004731
504584_ 509566_ 515263	NP_001095385	Glycolysis / Gluconeogenesis Pentose phosphate pathway Fructose and mannose metabolism Metabolic pathways Carbon metabolism Biosynthesis of amino acids	1	EC 4.1.2.13	GO:0004731
504584_ 509566_ 515263	NP_001095385	Glycolysis / Gluconeogenesis Pentose phosphate pathway Fructose and mannose metabolism Metabolic pathways Carbon metabolism Biosynthesis of amino acids	1	EC 4.1.2.13	GO:0004731
504584_509566_ 515263	NP_001095385	Glycolysis / Gluconeogenesis Pentose phosphate pathway Fructose and mannose metabolism Metabolic pathways Carbon metabolism Biosynthesis of amino acids	1	EC 4.1.2.13	GO:0004731
536284	NP_001030492	Propanoate metabolism	1	EC 4.1.1.41	GO:0003945
504914	NP_001192487	Porphyrin and chlorophyll metabolism Metabolic pathways	1	EC 4.1.1.37	GO:0047276
504914	NP_001192487	Porphyrin and chlorophyll metabolism Metabolic pathways	1	EC 4.1.1.37	GO:0047276
509958	NP_001068892	Terpenoid backbone biosynthesis Metabolic pathways	1	EC 4.1.1.33	GO:0050211
512459_517552_ 529488	NP_001035564	Arginine biosynthesis Alanine_ aspartate and glutamate metabolism Glyoxylate and dicarboxylate metabolism Nitrogen metabolism Metabolic pathways Biosynthesis of amino acids Necroptosis Glutamatergic synapse GABAergic synapse	1	EC 4.1.1.15	GO:0017176
512459_ 517552_529488	NP_001035564	Arginine biosynthesis Alanine_ aspartate and glutamate metabolism Glyoxylate and dicarboxylate metabolism Nitrogen metabolism Metabolic pathways Biosynthesis of amino acids Necroptosis Glutamatergic synapse GABAergic synapse	1	EC 4.1.1.15	GO:0017176
618691	NP_001069984		1	EC 3.9.1.3	GO:0015020
509273	NP_001068868	Tyrosine metabolism Metabolic pathways	1	EC 3.7.1.5	GO:0015018
509273	NP_001068868	Tyrosine metabolism Metabolic pathways	1	EC 3.7.1.5	GO:0015018
520327	NP_001178237	Tryptophan metabolism Metabolic pathways	1	EC 3.7.1.3	GO:0003829
506315_ 508794_ 511691_ 524142_ 540892	NP_001092839;	Phospholipase D signaling pathway Endocytosis Synaptic vesicle cycle Endocrine and other factor-regulated calcium reabsorption Bacterial invasion of epithelial cells	1	EC 3.6.5.5	GO:0008184
506315_ 508794_ 511691_ 524142_ 540892	NP_001092839;	Phospholipase D signaling pathway Endocytosis Synaptic vesicle cycle Endocrine and other factor-regulated calcium reabsorption Bacterial invasion of epithelial cells	1	EC 3.6.5.5	GO:0008184
504457	NP_001029466	Protein processing in endoplasmic reticulum Legionellosis	1	EC 3.6.4.6	GO:0004421
504457	NP_001029466	Protein processing in endoplasmic reticulum Legionellosis	1	EC 3.6.4.6	GO:0004421
504457	NP_001029466	Protein processing in endoplasmic reticulum Legionellosis	1	EC 3.6.4.6	GO:0004421
506715_ 514354_ 521442_ 537739	NP_001075060	*	1	EC 3.6.4.3	GO:0004108
506715_ 514354_ 521442_ 537739	NP_001075060	*	1	EC 3.6.4.3	GO:0004108
506715_ 514354_ 521442_ 537739	NP_001075060	*	1	EC 3.6.4.3	GO:0004108
506715_ 514354_ 521442_ 537739	NP_001075060	*	1	EC 3.6.4.3	GO:0004108
506715_ 514354_ 521442_ 537739	NP_001075060	*	1	EC 3.6.4.3	GO:0004108
506715_ 514354_ 521442_ 537739	NP_001075060	*	1	EC 3.6.4.3	GO:0004108
100139822 _ 100140430 _ 100300937 _ 100337502 _ 107131212 281115 _ 493725 _ 505276 _ 505988 _ 506293 _ 506405 _ 506965 _ 507418 _ 507640 _ 508581 _ 508660 _ 508728 _ 508962 _ 509583 _ 510093 _ 510529 _ 510816 _ 510826 _ 512327 _ 512470 _ 513148 _ 513906 _ 514323 _ 514567 _ 514901 _ 515145 _ 517438 _ 517947 _ 519254 _ 520046 _ 520256 _ 523206 _ 525070 _ 528433 _ 528483 _ 529207 _ 529613 _ 529929 _…	NP_001068936	*	1	EC 3.6.4.13	GO:0003839
100139822 _ 100140430 _ 100300937 _ 100337502 _ 107131212 281115 _ 493725 _ 505276 _ 505988 _ 506293 _ 506405 _ 506965 _ 507418 _ 507640 _ 508581 _ 508660 _ 508728 _ 508962 _ 509583 _ 510093 _ 510529 _ 510816 _ 510826 _ 512327 _ 512470 _ 513148 _ 513906 _ 514323 _ 514567 _ 514901 _ 515145 _ 517438 _ 517947 _ 519254 _ 520046 _ 520256 _ 523206 _ 525070 _ 528433 _ 528483 _ 529207 _ 529613 _ 529929 _…	NP_001068936	*	1	EC 3.6.4.13	GO:0003839
100125238 _ 100139498 _ 100139508 _ 101905822 281302 _ 338072 _ 504367 _ 505061 _ 505123 _ 505721 _ 505814 _ 505992 _ 506402 _ 506970 _ 507111 _ 507507 _ 507984 _ 509259 _ 510120 _ 511048 _ 511494 512590 _ 514473 _ 515472 _ 517812 _ 524776 _ 524787 _ 530506 _ 530880 _ 532673 _ 533006 _ 533175 _ 534148 _ 534214 _ 534330 _ 534383 _ 538416 _ 538467 _ 539275 _ 539372 _ 539924 _ 540969 _ 614572 _ 6186…	NP_001032909	*	1	EC 3.6.4.12	*
282144_ 282598_ 515161_ 537960	NP_001070266;	cGMP-PKG signaling pathway cAMP signaling pathway Cardiac muscle contraction Adrenergic signaling in cardiomyocytes Insulin secretion Thyroid hormone synthesis Thyroid hormone signaling pathway Aldosterone-regulated sodium reabsorption Endocrine and other factor-regulated calcium reabsorption Proximal tubule bicarbonate reclamation Salivary secretion Gastric acid secretion Pancreatic secretion Ca…	1	EC 3.6.3.9	*
282146_ 282641_327663_ 504353_ 510329_512313_ 518117_ 540568_ 613800	NP_777121	Calcium signaling pathway cGMP-PKG signaling pathway cAMP signaling pathway Adrenergic signaling in cardiomyocytes Salivary secretion Pancreatic secretion	1	EC 3.6.3.8	*
282146_ 282641_ 327663_ 504353_ 510329_ 512313_ 518117_ 540568_ 613800	NP_777121	Calcium signaling pathway cGMP-PKG signaling pathway cAMP signaling pathway Adrenergic signaling in cardiomyocytes Salivary secretion Pancreatic secretion	1	EC 3.6.3.8	*
282147_ 327675_ 504760_ 508378	NP_786990	Oxidative phosphorylation Metabolic pathways Alzheimer's disease Parkinson's disease Huntington's disease	1	EC 3.6.3.14	*
282147_ 327675_504760_ 508378	NP_786990	Oxidative phosphorylation Metabolic pathways Alzheimer's disease Parkinson's disease Huntington's disease	1	EC 3.6.3.14	*
512320_ 539770	NP_001069028	Purine metabolism RNA degradation	1	EC 3.6.1.62	GO:0003810
512320_ 539770	NP_001069028	Purine metabolism RNA degradation	1	EC 3.6.1.62	GO:0003810
282090	NP_776895	Thiamine metabolism Metabolic pathways	1	EC 3.6.1.28	GO:0003985
617720	NP_001040073	Nicotinate and nicotinamide metabolism Metabolic pathways Peroxisome	1	EC 3.6.1.22	GO:0009354
768044	NP_001070570;	Purine metabolism Pyrimidine metabolism	1	EC 3.6.1.17	GO:0004145
280701_ 534183_ 615820	NP_001068586	Oxidative phosphorylation	1	EC 3.6.1.1	GO:0017059
616377	NP_001180039	Pyrimidine metabolism Drug metabolism - other enzymes Metabolic pathways	1	EC 3.5.4.5	GO:0004060
280712_ 617805	NP_776312	Purine metabolism Metabolic pathways Primary immunodeficiency	1	EC 3.5.4.4	GO:0046972
280712_ 617805	NP_776312	Purine metabolism Metabolic pathways Primary immunodeficiency	1	EC 3.5.4.4	GO:0046972
280712_ 617805	NP_776312	Purine metabolism Metabolic pathways Primary immunodeficiency	1	EC 3.5.4.4	GO:0046972
513608_ 518752	NP_001039619	Arginine biosynthesis Arginine and proline metabolism Metabolic pathways Biosynthesis of amino acids Amoebiasis	1	EC 3.5.3.1	GO:0004312
505315	NP_001092342	Histidine metabolism Metabolic pathways	1	EC 3.5.2.7	GO:0003870
100336736_ 510620_ 518021_ 540732	NP_001068927	Sphingolipid metabolism Metabolic pathways Sphingolipid signaling pathway Lysosome	1	EC 3.5.1.23	GO:0004095
535293	NP_001029801	Metabolism of xenobiotics by cytochrome P450 Bile secretion Chemical carcinogenesis	1	EC 3.3.2.9	GO:0004791
505511_ 508158_ 532836	NP_001029487	Cysteine and methionine metabolism Metabolic pathways	1	EC 3.3.1.1	GO:0047134
509522_ 515729	NP_001039500	Other glycan degradation	1	EC 3.2.1.51	GO:1902560
100139170_ 537087	NP_001039886	Other glycan degradation Sphingolipid metabolism Metabolic pathways Lysosome	1	EC 3.2.1.45	GO:0003954
505514	NP_001068673	Sphingolipid metabolism Lysosome	1	EC 3.1.6.8	GO:0004155
541291	NP_001015680	Retrograde endocannabinoid signaling	1	EC 3.1.4.54	GO:0004146
539978	NP_001029858	*	1	EC 3.1.4.44	GO:0004487
539978	NP_001029858	*	1	EC 3.1.4.44	GO:0004487
539978	NP_001029858	*	1	EC 3.1.4.44	GO:0004487
514554_ 522159_ 613932_ 789315	NP_001069295	Glycerophospholipid metabolism Ether lipid metabolism Metabolic pathways Ras signaling pathway cAMP signaling pathway Sphingolipid signaling pathway Phospholipase D signaling pathway Endocytosis Fc gamma R-mediated phagocytosis Glutamatergic synapse GnRH signaling pathway Choline metabolism in cancer	1	EC 3.1.4.4	GO:0004733
280752	NP_851336	*	1	EC 3.1.4.37	GO:0097621
100337091_ 281985_ 281986_ 281987_ 287026_ 497026_ 508888_513057_ 513565_ 514590_ 515669_ 519037_540771	NP_001075045	Inositol phosphate metabolism Metabolic pathways Calcium signaling pathway Phosphatidylinositol signaling system Thyroid hormone signaling pathway AGE-RAGE signaling pathway in diabetic complications	1	EC 3.1.4.11	GO:0004353
100337091_ 281985_ 281986_ 281987_ 287026_ 497026_ 508888_513057_ 513565_ 514590_ 515669_ 519037_540771	NP_001075045	Inositol phosphate metabolism Metabolic pathways Calcium signaling pathway Phosphatidylinositol signaling system Thyroid hormone signaling pathway AGE-RAGE signaling pathway in diabetic complications	1	EC 3.1.4.11	GO:0004353
281865_ 511124_ 532797	NP_776786	Inositol phosphate metabolism Metabolic pathways Phosphatidylinositol signaling system	1	EC 3.1.3.25	*
615077_ 616641	NP_001035684	Phosphatidylinositol signaling system	1	EC 3.1.3.78	*
615077_ 616641	NP_001035684	Phosphatidylinositol signaling system	1	EC 3.1.3.78	*
521254_ 532797	NP_001029711	Sulfur metabolism Metabolic pathways	1	EC 3.1.3.7	*
281363_281951_ 504454_ 504700_511449_ 511858_ 527380_ 532399_ 534181_ 616992	NP_776554	Purine metabolism Pyrimidine metabolism Nicotinate and nicotinamide metabolism Metabolic pathways	1	EC 3.1.3.5	*
100124500_ 100137722_ 100138017_ 100300760_ 101906179_ 107131977_ 280977_286810_317725_407152_505220_505285_505302_ 505696_ 505754_505847_505912_ 507061_ 507294_ 507731_508150_ 508658_508944_509657_511010_ 511188_ 512072_ 512312_ 512652_512883_513978_514364_514555_514643_515310_517883_518798_ 518992_ 520178_520188_ 520428_ 521868_522188_ 523809_524059_ 526888_528487_ 531877_ 532751_ 533590_ 53389…	NP_776403	Thiamine metabolism Riboflavin metabolism Metabolic pathways	1	EC 3.1.3.48	GO:0004085
101905992_ 504545_ 514448_ 521637_ 529067_ 537224_ 616337_ 617172_ 617707	NP_001069941	Glycerolipid metabolism Glycerophospholipid metabolism Ether lipid metabolism Sphingolipid metabolism Metabolic pathways Phospholipase D signaling pathway Fc gamma R-mediated phagocytosis Fat digestion and absorption Choline metabolism in cancer	1	EC 3.1.3.4	GO:0008177
101905992_ 504545_ 514448_ 521637_ 529067_ 537224_ 616337_ 617172_ 617707	NP_001069941	Glycerolipid metabolism Glycerophospholipid metabolism Ether lipid metabolism Sphingolipid metabolism Metabolic pathways Phospholipase D signaling pathway Fc gamma R-mediated phagocytosis Fat digestion and absorption Choline metabolism in cancer	1	EC 3.1.3.4	GO:0008177
533630	NP_001030207	Vitamin B6 metabolism Metabolic pathways	1	EC 3.1.3.3	*
533630	NP_001030207	Vitamin B6 metabolism Metabolic pathways	1	EC 3.1.3.3	*
533630	NP_001030207	Vitamin B6 metabolism Metabolic pathways	1	EC 3.1.3.3	*
280977_ 504700_ 515738_ 517002_ 535407_ 788015	NP_001092843	*	1	EC 3.1.3.2	GO:0047522
*	NP_001029825	mRNA surveillance pathway cGMP-PKG signaling pathway cAMP signaling pathway Oocyte meiosis Cellular senescence Adrenergic signaling in cardiomyocytes Vascular smooth muscle contraction Hippo signaling pathway Focal adhesion Platelet activation Long-term potentiation Dopaminergic synapse Inflammatory mediator regulation of TRP channels Regulation of actin cytoskeleton Insulin signaling pathway Oxy…	1	EC 3.1.3.53	GO:0004074
*	NP_001029825	mRNA surveillance pathway cGMP-PKG signaling pathway cAMP signaling pathway Oocyte meiosis Cellular senescence Adrenergic signaling in cardiomyocytes Vascular smooth muscle contraction Hippo signaling pathway Focal adhesion Platelet activation Long-term potentiation Dopaminergic synapse Inflammatory mediator regulation of TRP channels Regulation of actin cytoskeleton Insulin signaling pathway Oxy…	1	EC 3.1.3.53	GO:0004074
100124500_ 100336537_ 100848925_ 107131977_281994_281995_282318_ 282320_ 286852_286880_ 504618_ 505302_ 505754_ 505912_506115_507061_507294_ 508163_ 508608_ 508944_ 509192_ 510238_510245_511058_512652_ 513978_514005_514223_514643_ 515310_516175_516199_520428_524361_525355_526888_529184_530344_532050_533130_ 533527_533896_53793_ 538233_538425_538829_ 538872_539140_ 539175_540329_540380_540398_ 540…	NP_001289701	MAPK signaling pathway	1	EC 3.1.3.16	GO:0017086
100124500_ 100336537_ 100848925_ 107131977_281994_281995_282318_ 282320_ 286852_286880_ 504618_ 505302_ 505754_ 505912_506115_507061_507294_ 508163_ 508608_ 508944_ 509192_ 510238_510245_511058_512652_ 513978_514005_514223_514643_ 515310_516175_516199_520428_524361_525355_526888_529184_530344_532050_533130_ 533527_533896_53793_ 538233_538425_538829_ 538872_539140_ 539175_540329_540380_540398_ 540…	NP_001289701	MAPK signaling pathway	1	EC 3.1.3.16	GO:0017086
100124500_ 100336537_ 100848925_ 107131977_281994_281995_282318_ 282320_ 286852_286880_ 504618_ 505302_ 505754_ 505912_506115_507061_507294_ 508163_ 508608_ 508944_ 509192_ 510238_510245_511058_512652_ 513978_514005_514223_514643_ 515310_516175_516199_520428_524361_525355_526888_529184_530344_532050_533130_ 533527_533896_53793_ 538233_538425_538829_ 538872_539140_ 539175_540329_540380_540398_ 540…	NP_001289701	MAPK signaling pathway	1	EC 3.1.3.16	GO:0017086
513483_ 514066	NP_001029619	Glycolysis / Gluconeogenesis Pentose phosphate pathway Fructose and mannose metabolism Metabolic pathways Carbon metabolism AMPK signaling pathway Insulin signaling pathway	1	EC 3.1.3.11	GO:0004591
513483_ 514066	NP_001029619	Glycolysis / Gluconeogenesis Pentose phosphate pathway Fructose and mannose metabolism Metabolic pathways Carbon metabolism AMPK signaling pathway Insulin signaling pathway	1	EC 3.1.3.11	GO:0004591
513483_ 514066	NP_001029619	Glycolysis / Gluconeogenesis Pentose phosphate pathway Fructose and mannose metabolism Metabolic pathways Carbon metabolism AMPK signaling pathway Insulin signaling pathway	1	EC 3.1.3.11	GO:0004591
100125266_ 101906254_ 280993_ 280994_516378_ 528262	NP_789828	Thiamine metabolism Folate biosynthesis Metabolic pathways	1	EC 3.1.3.1	GO:0004739
509274	NP_001030351	Pyruvate metabolism	1	EC 3.1.2.6	GO:0001758
509274	NP_001030351	Pyruvate metabolism	1	EC 3.1.2.6	GO:0001758
535883	XP_015317723	Valine_ leucine and isoleucine degradation beta-Alanine metabolism Propanoate metabolism Metabolic pathways Carbon metabolism	1	EC 3.1.2.4	*
281421_ 516797	NP_776579;	Fatty acid elongation Metabolic pathways Fatty acid metabolism Lysosome	1	EC 3.1.2.22	GO:0004854
281421_ 516797	NP_776579;	Fatty acid elongation Metabolic pathways Fatty acid metabolism Lysosome	1	EC 3.1.2.22	GO:0004854
535653	NP_001069533	Carbon metabolism	1	EC 3.1.2.12	GO:0004323
282299_ 282311_ 282514_ 282515_ 505486	NP_777090	Ether lipid metabolism Metabolic pathways	1	EC 3.1.1.47	GO:0004392
280843	NP_001068588	Glycerolipid metabolism PPAR signaling pathway Alzheimer's disease	1	EC 3.1.1.34	GO:0016215
100297709_ 280748_ 281283_ 508493_ 509808_ 510772_ 515764_ 519557_ 531271_ 535192_ 616241_ 786474	NP_001039470	Glycerolipid metabolism Metabolic pathways Regulation of lipolysis in adipocytes	1	EC 3.1.1.3	GO:0004499
100297709_ 280748_ 281283_ 508493_ 509808_ 510772_ 515764_ 519557_ 531271_ 535192_ 616241_ 786474	NP_001039470	Glycerolipid metabolism Metabolic pathways Regulation of lipolysis in adipocytes	1	EC 3.1.1.3	GO:0004499
505680_ 515465_ 516595	NP_001029691	*	1	EC 3.1.1.29	GO:0008398
530865	NP_001017944	Lipoic acid metabolism Metabolic pathways	1	EC 2.8.1.8	GO:0010309
*	NP_001029936	Base excision repair HTLV-I infection Viral carcinogenesis	1	EC 2.7.7.7	*
282312_ 282342_ 504757_ 536316_ 538184_ 540308_ 540839	NP_001077219	Purine metabolism Pyrimidine metabolism Metabolic pathways RNA polymerase Cytosolic DNA-sensing pathway Epstein-Barr virus infection	1	EC 2.7.7.6	GO:0051920
100336936_ 614834	NP_001071514	Glycerophospholipid metabolism Metabolic pathways Phosphatidylinositol signaling system	1	EC 2.7.7.41	GO:0047066
*	NP_788820	mRNA surveillance pathway	1	EC 2.7.7.19	GO:0003857
404189_ 504511_ 509354_515663_534611_ 615447_ 789324	NP_001013600	Purine metabolism Thiamine metabolism Metabolic pathways	1	EC 2.7.4.6	GO:0004450
102216273_ 280715_ 280716_ 504511_511269_517063_ 613448_ 615606	NP_776314	Purine metabolism Thiamine metabolism Metabolic pathways	1	EC 2.7.4.3	GO:0004449
513533	NP_001039616	Purine metabolism Thiamine metabolism Metabolic pathways	1	EC 2.7.4.2	GO:0030060
281613	NP_776662;	Purine metabolism	1	EC 2.7.4.10	GO:0008442
281692_286822_ 516210_ 538944	NP_777198	Arginine and proline metabolism Metabolic pathways	1	EC 2.7.3.2	GO:0052650
281692_ 286822_516210_ 538944	NP_001029471	Glycolysis / Gluconeogenesis Metabolic pathways Carbon metabolism Biosynthesis of amino acids	1	EC 2.7.2.3	GO:0003858
505005	NP_001039371	*	1	EC 2.7.11.4	GO:0004459
281061_ 281066_493708_ 506286_507149_ 510618_ 510920_511147_511513_ 511754_ 511802_ 515462_ 517478_ 519217_520580_ 523900_ 533114_534048_ 536048_538337_539655_541279_613810_615171	NP_001014935;	Transcriptional misregulation in cancer	1	EC 2.7.11.22	GO:0003979
281061_ 281066_493708_ 506286_507149_ 510618_ 510920_511147_511513_ 511754_ 511802_ 515462_ 517478_ 519217_520580_ 523900_ 533114_534048_ 536048_538337_539655_541279_613810_615171	NP_001014935;	Transcriptional misregulation in cancer	1	EC 2.7.11.22	GO:0003979
504282_514405_538238_ 539449	NP_001179174	FoxO signaling pathway	1	EC 2.7.11.21	GO:0003938
100337083_282162_ 509084_ 510260_ 511504_ 520498_ 525416_ 526873_530719_ 532713_ 614251	NP_001039798	ErbB signaling pathway Calcium signaling pathway cAMP signaling pathway HIF-1 signaling pathway Oocyte meiosis Necroptosis Adrenergic signaling in cardiomyocytes Wnt signaling pathway Axon guidance Circadian entrainment Long-term potentiation Neurotrophin signaling pathway Cholinergic synapse Dopaminergic synapse Olfactory transduction Inflammatory mediator regulation of TRP channels Insulin secr…	1	EC 2.7.11.17	GO:0004090
100337083_282162_ 509084_ 510260_ 511504_ 520498_ 525416_ 526873_530719_ 532713_ 614251	NP_001039798	ErbB signaling pathway Calcium signaling pathway cAMP signaling pathway HIF-1 signaling pathway Oocyte meiosis Necroptosis Adrenergic signaling in cardiomyocytes Wnt signaling pathway Axon guidance Circadian entrainment Long-term potentiation Neurotrophin signaling pathway Cholinergic synapse Dopaminergic synapse Olfactory transduction Inflammatory mediator regulation of TRP channels Insulin secr…	1	EC 2.7.11.17	GO:0004090
100337083_282162_ 509084_ 510260_ 511504_ 520498_ 525416_ 526873_530719_ 532713_ 614251	NP_001039798	ErbB signaling pathway Calcium signaling pathway cAMP signaling pathway HIF-1 signaling pathway Oocyte meiosis Necroptosis Adrenergic signaling in cardiomyocytes Wnt signaling pathway Axon guidance Circadian entrainment Long-term potentiation Neurotrophin signaling pathway Cholinergic synapse Dopaminergic synapse Olfactory transduction Inflammatory mediator regulation of TRP channels Insulin secr…	1	EC 2.7.11.17	GO:0004090
282001_ 282002_ 282325_ 286877_ 505353_ 505708_ 505901_ 507041_ 509080_ 518542_ 519754_ 528478_ 533270_ 538447_782793	NP_777012	EGFR tyrosine kinase inhibitor resistance MAPK signaling pathway ErbB signaling pathway Ras signaling pathway Rap1 signaling pathway Calcium signaling pathway Chemokine signaling pathway NF-kappa B signaling pathway HIF-1 signaling pathway Phosphatidylinositol signaling system Sphingolipid signaling pathway mTOR signaling pathway Vascular smooth muscle contraction Wnt signaling pathway VEGF signa…	1	EC 2.7.11.13	GO:0016404
282001_ 282002_ 282325_ 286877_ 505353_ 505708_ 505901_ 507041_ 509080_ 518542_ 519754_ 528478_ 533270_ 538447_782793	NP_777012	EGFR tyrosine kinase inhibitor resistance MAPK signaling pathway ErbB signaling pathway Ras signaling pathway Rap1 signaling pathway Calcium signaling pathway Chemokine signaling pathway NF-kappa B signaling pathway HIF-1 signaling pathway Phosphatidylinositol signaling system Sphingolipid signaling pathway mTOR signaling pathway Vascular smooth muscle contraction Wnt signaling pathway VEGF signa…	1	EC 2.7.11.13	GO:0016404
282001_ 282002_ 282325_ 286877_ 505353_ 505708_ 505901_ 507041_ 509080_ 518542_ 519754_ 528478_ 533270_ 538447_782793	NP_777012	EGFR tyrosine kinase inhibitor resistance MAPK signaling pathway ErbB signaling pathway Ras signaling pathway Rap1 signaling pathway Calcium signaling pathway Chemokine signaling pathway NF-kappa B signaling pathway HIF-1 signaling pathway Phosphatidylinositol signaling system Sphingolipid signaling pathway mTOR signaling pathway Vascular smooth muscle contraction Wnt signaling pathway VEGF signa…	1	EC 2.7.11.13	GO:0016404
282001_ 282002_ 282325_ 286877_ 505353_ 505708_ 505901_ 507041_ 509080_ 518542_ 519754_ 528478_ 533270_ 538447_782793	NP_777012	EGFR tyrosine kinase inhibitor resistance MAPK signaling pathway ErbB signaling pathway Ras signaling pathway Rap1 signaling pathway Calcium signaling pathway Chemokine signaling pathway NF-kappa B signaling pathway HIF-1 signaling pathway Phosphatidylinositol signaling system Sphingolipid signaling pathway mTOR signaling pathway Vascular smooth muscle contraction Wnt signaling pathway VEGF signa…	1	EC 2.7.11.13	GO:0016404
282001_ 282002_ 282325_ 286877_ 505353_ 505708_ 505901_ 507041_ 509080_ 518542_ 519754_ 528478_ 533270_ 538447_782793	NP_777012	EGFR tyrosine kinase inhibitor resistance MAPK signaling pathway ErbB signaling pathway Ras signaling pathway Rap1 signaling pathway Calcium signaling pathway Chemokine signaling pathway NF-kappa B signaling pathway HIF-1 signaling pathway Phosphatidylinositol signaling system Sphingolipid signaling pathway mTOR signaling pathway Vascular smooth muscle contraction Wnt signaling pathway VEGF signa…	1	EC 2.7.11.13	GO:0016404
281073_ 281854_533141_ 533216	NP_776446	Antifolate resistance MAPK signaling pathway Ras signaling pathway Chemokine signaling pathway NF-kappa B signaling pathway FoxO signaling pathway mTOR signaling pathway PI3K-Akt signaling pathway Apoptosis Osteoclast differentiation Toll-like receptor signaling pathway NOD-like receptor signaling pathway RIG-I-like receptor signaling pathway Cytosolic DNA-sensing pathway IL-17 signaling pathway …	1	EC 2.7.11.10	GO:0047560
280710_ 280814_ 504509_ 504668_ 504733_ 504782_ 506270_ 507304_ 507632_ 508890_509227_ 509246_ 510356_ 511845_ 512484_513920_515515_516133_521816_ 522311_525246_ 527263_ 529814_531514_ 532587_533459_ 533821_ 534996_535742_536759_537201_538276_540876_ 541008_786652	NP_001094675	Cell cycle	1	EC 2.7.10.2	GO:0051903
530642	NP_001029745;	Purine metabolism Pyrimidine metabolism Metabolic pathways	1	EC 2.7.1.74	GO:0004137
530855	NP_001092851	Galactose metabolism Amino sugar and nucleotide sugar metabolism Metabolic pathways	1	EC 2.7.1.6	GO:0004335
508132	NP_001029486	Amino sugar and nucleotide sugar metabolism Metabolic pathways	1	EC 2.7.1.59	GO:0045127
519697_534046_ 541028	XP_002692446	Pyrimidine metabolism Drug metabolism - other enzymes Metabolic pathways	1	EC 2.7.1.48	GO:0004849
512571_ 539579	NP_001192656;	Glycolysis / Gluconeogenesis Purine metabolism Pyruvate metabolism Metabolic pathways Carbon metabolism Biosynthesis of amino acids Glucagon signaling pathway Type II diabetes mellitus Human papillomavirus infection Viral carcinogenesis Central carbon metabolism in cancer	1	EC 2.7.1.40	*
512571_ 539579	NP_001192656;	Glycolysis / Gluconeogenesis Purine metabolism Pyruvate metabolism Metabolic pathways Carbon metabolism Biosynthesis of amino acids Glucagon signaling pathway Type II diabetes mellitus Human papillomavirus infection Viral carcinogenesis Central carbon metabolism in cancer	1	EC 2.7.1.40	GO:0004743
512571_ 539579	NP_001192656;	Glycolysis / Gluconeogenesis Purine metabolism Pyruvate metabolism Metabolic pathways Carbon metabolism Biosynthesis of amino acids Glucagon signaling pathway Type II diabetes mellitus Human papillomavirus infection Viral carcinogenesis Central carbon metabolism in cancer	1	EC 2.7.1.40	GO:0004743
504652_ 615457	NP_001091041	Pyrimidine metabolism Drug metabolism - other enzymes Metabolic pathways	1	EC 2.7.1.21	GO:0004797
533289_ 539211_ 540005	NP_001069664	Inositol phosphate metabolism Phosphatidylinositol signaling system Regulation of actin cytoskeleton	1	EC 2.7.1.149	GO:0016309
533289_ 539211_ 540005	NP_001069664	Inositol phosphate metabolism Phosphatidylinositol signaling system Regulation of actin cytoskeleton	1	EC 2.7.1.149	GO:0016309
518158	NP_001075907	Glycolysis / Gluconeogenesis Metabolic pathways Carbon metabolism	1	EC 2.7.1.147	GO:0043843
506544_ 507119_ 508683	NP_001068736	Glycolysis / Gluconeogenesis Pentose phosphate pathway Fructose and mannose metabolism Galactose metabolism Metabolic pathways Carbon metabolism Biosynthesis of amino acids RNA degradation AMPK signaling pathway Central carbon metabolism in cancer	1	EC 2.7.1.11	GO:0003872
281643_ 505926	NP_001013611	Cysteine and methionine metabolism Valine_ leucine and isoleucine degradation Valine_ leucine and isoleucine biosynthesis Pantothenate and CoA biosynthesis Metabolic pathways 2-Oxocarboxylic acid metabolism Biosynthesis of amino acids	1	EC 2.6.1.42	GO:0052656
539188_ 618400	NP_001077209	Arginine biosynthesis Alanine_ aspartate and glutamate metabolism Metabolic pathways Carbon metabolism 2-Oxocarboxylic acid metabolism Biosynthesis of amino acids	1	EC 2.6.1.2	GO:0004021
505323	NP_001029412	Arginine and proline metabolism Metabolic pathways	1	EC 2.6.1.13	GO:0004587
281206_ 286886	NP_803468	Arginine biosynthesis Alanine_ aspartate and glutamate metabolism Cysteine and methionine metabolism Arginine and proline metabolism Tyrosine metabolism Phenylalanine metabolism Phenylalanine_ tyrosine and tryptophan biosynthesis Metabolic pathways Carbon metabolism 2-Oxocarboxylic acid metabolism Biosynthesis of amino acids	1	EC 2.6.1.1	GO:0080130
504633	NP_001039358	Ubiquinone and other terpenoid-quinone biosynthesis Metabolic pathways	1	EC 2.5.1.39	GO:0047293
281156_ 780882	NP_803463	Terpenoid backbone biosynthesis Metabolic pathways Influenza A HTLV-I infection	1	EC 2.5.1.1	GO:0004161
281229_ 510369	NP_001029207	Purine metabolism Drug metabolism - other enzymes Metabolic pathways	1	EC 2.4.2.8	GO:0052657
519017	NP_001020505	Purine metabolism Metabolic pathways	1	EC 2.4.2.7	GO:0003999
286764_ 505828_ 506384_ 507426_510532_ 510991_511329_ 511595_513185_533901_535030_ 539763_ 540789_540975_ 614589_ 615359	NP_777176	Base excision repair Apoptosis Necroptosis	1	EC 2.4.2.30	GO:0003950
515029_ 534937	NP_001092446	Pyrimidine metabolism Drug metabolism - other enzymes Metabolic pathways	1	EC 2.4.2.3	GO:0004850
100125390_ 281781_511328_ 515771	NP_803478	Galactose metabolism N-Glycan biosynthesis Other types of O-glycan biosynthesis Mannose type O-glycan biosynthesis Glycosaminoglycan biosynthesis - keratan sulfate Glycosphingolipid biosynthesis - lacto and neolacto series Metabolic pathways	1	EC 2.4.1.90	GO:0003945
100125390_281781_ 511328_ 515771	NP_803478	Galactose metabolism N-Glycan biosynthesis Other types of O-glycan biosynthesis Mannose type O-glycan biosynthesis Glycosaminoglycan biosynthesis - keratan sulfate Glycosphingolipid biosynthesis - lacto and neolacto series Metabolic pathways	1	EC 2.4.1.90	GO:0003945
100125390_ 281781_ 511328_ 515771	NP_803478	Galactose metabolism N-Glycan biosynthesis Other types of O-glycan biosynthesis Mannose type O-glycan biosynthesis Glycosaminoglycan biosynthesis - keratan sulfate Glycosphingolipid biosynthesis - lacto and neolacto series Metabolic pathways	1	EC 2.4.1.90	GO:0003945
281780_ 617693	NP_803477	Glycosphingolipid biosynthesis - lacto and neolacto series	1	EC 2.4.1.87	GO:0047276
281780_ 617693	NP_803477	Glycosphingolipid biosynthesis - lacto and neolacto series	1	EC 2.4.1.87	GO:0047276
513167_ 514996_ 789150	NP_001092425	Lysine degradation Other types of O-glycan biosynthesis	1	EC 2.4.1.50	GO:0047276
508782_ 532053	NP_001071350	Other types of O-glycan biosynthesis	1	EC 2.4.1.255	GO:0097363
100139601	NP_001029555	Glycosylphosphatidylinositol (GPI)-anchor biosynthesis Metabolic pathways	1	EC 2.4.1.198	GO:0017176
100139601	NP_001029555	Glycosylphosphatidylinositol (GPI)-anchor biosynthesis Metabolic pathways	1	EC 2.4.1.198	GO:0017176
100138004_100138908_ 100140261_ 100296421_ 286792_ 511743_515638_ 526979_ 530553_ 533587_ 540544_540615_ 615303_ 751790_ 781988_ 782370	NP_777187	Pentose and glucuronate interconversions Ascorbate and aldarate metabolism Steroid hormone biosynthesis Retinol metabolism Porphyrin and chlorophyll metabolism Metabolism of xenobiotics by cytochrome P450 Drug metabolism - cytochrome P450 Drug metabolism - other enzymes Metabolic pathways Chemical carcinogenesis	1	EC 2.4.1.17	GO:0015020
404162_ 541595_ 541596	NP_991374	Glycosaminoglycan biosynthesis - chondroitin sulfate / dermatan sulfate Glycosaminoglycan biosynthesis - heparan sulfate / heparin Metabolic pathways	1	EC 2.4.1.135	GO:0015018
404162_ 541595_ 541596	NP_991374	Glycosaminoglycan biosynthesis - chondroitin sulfate / dermatan sulfate Glycosaminoglycan biosynthesis - heparan sulfate / heparin Metabolic pathways	1	EC 2.4.1.135	GO:0015018
281778	NP_991378	Mucin type O-glycan biosynthesis Metabolic pathways	1	EC 2.4.1.102	GO:0003829
281778	NP_991378	Mucin type O-glycan biosynthesis Metabolic pathways	1	EC 2.4.1.102	GO:0003829
	NP_786980	Starch and sucrose metabolism Metabolic pathways Necroptosis Insulin signaling pathway Glucagon signaling pathway Insulin resistance	1	EC 2.4.1.1	GO:0008184
407767_ 503684	NP_001039348	Synthesis and degradation of ketone bodies Valine_ leucine and isoleucine degradation Butanoate metabolism Terpenoid backbone biosynthesis Metabolic pathways	1	EC 2.3.3.10	GO:0004421
280682	NP_001038186	Citrate cycle (TCA cycle) Glyoxylate and dicarboxylate metabolism Metabolic pathways Carbon metabolism 2-Oxocarboxylic acid metabolism Biosynthesis of amino acids	1	EC 2.3.3.1	GO:0004108
281528_ 407997_ 505080_ 514767_ 536356_ 538521_617881	NP_001095318	*	1	EC 2.3.2.13	GO:0003810
511082_ 512044	NP_001039540	Fatty acid degradation Synthesis and degradation of ketone bodies Valine_ leucine and isoleucine degradation Lysine degradation Tryptophan metabolism Pyruvate metabolism Glyoxylate and dicarboxylate metabolism Propanoate metabolism Butanoate metabolism Terpenoid backbone biosynthesis Metabolic pathways Carbon metabolism Fatty acid metabolism	1	EC 2.3.1.9	GO:0003985
506888	NP_001068750;	Citrate cycle (TCA cycle) Lysine degradation Metabolic pathways Carbon metabolism	1	EC 2.3.1.61	GO:0009354
359722_ 508861	NP_001029505	Arginine and proline metabolism Metabolic pathways Ferroptosis	1	EC 2.3.1.57	GO:0004145
282137_ 506607_ 507456_ 512112_ 520912_ 530414_ 535588_ 541284_ 785489	NP_001073733	Glycerolipid metabolism Glycerophospholipid metabolism Metabolic pathways Phospholipase D signaling pathway Fat digestion and absorption	1	EC 2.3.1.51	GO:0003841
100336940_ 537972_ 614165	NP_001029921	Sphingolipid metabolism Metabolic pathways Sphingolipid signaling pathway	1	EC 2.3.1.50	GO:0017059
100336940_ 537972_ 614165	NP_001029921	Sphingolipid metabolism Metabolic pathways Sphingolipid signaling pathway	1	EC 2.3.1.50	GO:0017059
512603	NP_001069040	Caffeine metabolism Drug metabolism - other enzymes Metabolic pathways Chemical carcinogenesis	1	EC 2.3.1.5	GO:0004060
538800	NP_001096756	Glycerophospholipid metabolism Peroxisome	1	EC 2.3.1.42	GO:0016287
538800	NP_001096756	Glycerophospholipid metabolism Peroxisome	1	EC 2.3.1.42	GO:0016287
281152	NP_001012687	Fatty acid biosynthesis Metabolic pathways Fatty acid metabolism AMPK signaling pathway Insulin signaling pathway	1	EC 2.3.1.85	GO:0004312
504502_ 506812_ 509459_ 513710	NP_001068602	Glycine_ serine and threonine metabolism	1	EC 2.3.1.29	GO:0008890
504502_ 506812_ 509459_ 513710	NP_001068602	Glycine_ serine and threonine metabolism	1	EC 2.3.1.29	GO:0008890
504502_ 506812_ 509459_ 513710	NP_001039354	Fatty acid degradation Fatty acid metabolism PPAR signaling pathway	1	EC 2.3.1.21	GO:0004095
282609_ 404129_ 618076	NP_991362	Glycerolipid metabolism Metabolic pathways Fat digestion and absorption	1	EC 2.3.1.20	GO:0004144
282609_ 404129_ 618076	NP_991362	Glycerolipid metabolism Metabolic pathways Fat digestion and absorption	1	EC 2.3.1.20	GO:0004144
282609_ 521298	CAC86391	Glycerolipid metabolism Retinol metabolism Metabolic pathways Fat digestion and absorption	1	EC 2.3.1.76	GO:0050252
282609_ 521298	CAC86391	Glycerolipid metabolism Retinol metabolism Metabolic pathways Fat digestion and absorption	1	EC 2.3.1.76	GO:0050252
101907388_ 532015_ 533333_ 539782_ 540348_ 614096_ 615756_ 617293	NP_001029875	Fatty acid elongation	1	EC 2.3.1.199	GO:0102338
101907388_ 532015_ 533333_ 539782_ 540348_ 614096_ 615756_ 617293	NP_001029875	Fatty acid elongation	1	EC 2.3.1.199	GO:0102338
508918	NP_001029162	Primary bile acid biosynthesis Metabolic pathways PPAR signaling pathway Peroxisome	1	EC 2.3.1.176	GO:0033814
508918	NP_001029162	Primary bile acid biosynthesis Metabolic pathways PPAR signaling pathway Peroxisome	1	EC 2.3.1.176	GO:0033814
508918	NP_001029162	Primary bile acid biosynthesis Metabolic pathways PPAR signaling pathway Peroxisome	1	EC 2.3.1.176	GO:0033814
281811_ 508324_ 522006	NP_001030419	Fatty acid elongation Fatty acid degradation Valine_ leucine and isoleucine degradation Metabolic pathways Fatty acid metabolism	1	EC 2.3.1.16	GO:0003988
281092	NP_803460	Peroxisome	1	EC 2.3.1.137	GO:0008458
512723	NP_001192659	Glycolysis / Gluconeogenesis Citrate cycle (TCA cycle) Pyruvate metabolism Metabolic pathways Carbon metabolism	1	EC 2.3.1.12	GO:0030523
104974345_ 281787_ 518623	NP_001030360	Pentose phosphate pathway Metabolic pathways Carbon metabolism Biosynthesis of amino acids	1	EC 2.3.1.13	GO:0047961
497202_ 511614_ 519739_ 526739_	NP_001068722	Purine metabolism One carbon pool by folate Metabolic pathways Antifolate resistance	1	EC 2.3.1.15	GO:0004366
497202_ 511614_ 519739_ 526739	NP_001068722	Purine metabolism One carbon pool by folate Metabolic pathways Antifolate resistance	1	EC 2.3.1.15	GO:0004366
497202_ 511614_ 519739_ 526739_	NP_001068722	Purine metabolism One carbon pool by folate Metabolic pathways Antifolate resistance	1	EC 2.3.1.15	GO:0004366
281811_ 508324 _ 522006	NP_803451	Glycine_ serine and threonine metabolism Glyoxylate and dicarboxylate metabolism One carbon pool by folate Metabolic pathways Carbon metabolism	1	EC 2.3.1.16	GO:0003988
614317	NP_001029454	Glycine_ serine and threonine metabolism Glyoxylate and dicarboxylate metabolism One carbon pool by folate Metabolic pathways Carbon metabolism Biosynthesis of amino acids Antifolate resistance	1	EC 2.3.1.17	GO:0017188
614317	NP_001029454	Glycine_ serine and threonine metabolism Glyoxylate and dicarboxylate metabolism One carbon pool by folate Metabolic pathways Carbon metabolism Biosynthesis of amino acids Antifolate resistance	1	EC 2.3.1.17	GO:0017188
614317	NP_001029454	Glycine_ serine and threonine metabolism Glyoxylate and dicarboxylate metabolism One carbon pool by folate Metabolic pathways Carbon metabolism Biosynthesis of amino acids Antifolate resistance	1	EC 2.3.1.17	GO:0017188
*	NP_001073085	*	1	EC 2.3.1.18	GO:0008870
*	NP_001068999	Drug metabolism - other enzymes	1	EC 2.3.1.19	GO:0050182
282609_ 404129_ 618076	NP_001032905	Pyrimidine metabolism One carbon pool by folate Metabolic pathways Antifolate resistance	1	EC 2.3.1.20	GO:0004144
282609_ 404129_ 618076	NP_001032905	Pyrimidine metabolism One carbon pool by folate Metabolic pathways Antifolate resistance	1	EC 2.3.1.20	GO:0004144
282609_ 404129_ 618076	NP_001032905	Pyrimidine metabolism One carbon pool by folate Metabolic pathways Antifolate resistance	1	EC 2.3.1.20	GO:0004144
504502_ 506812_ 509459_ 513710	NP_001069832	*	1	EC 2.3.1.21	GO:0004095
504502_ 506812_ 509459_ 513710	NP_001069832	*	1	EC 2.3.1.21	GO:0004095
407225_ 407226_ 538034_ 614494_ 618076_ 785379	NP_872592	Cysteine and methionine metabolism Metabolic pathways MicroRNAs in cancer	1	EC 2.3.1.22	GO:0003846
510842_ 514646_ 515361_ 788450	NP_001039542	*	1	EC 2.3.1.23	GO:0047184
505233_ 530776_ 539223_ 614354_ 615296_ 616901	NP_001095460	*	1	EC 2.3.1.24	GO:0050291
505233_ 530776_ 539223_ 614354_ 615296_ 616901	NP_001095460	*	1	EC 2.3.1.24	GO:0050291
*	NP_001098844	RNA transport	1	EC 2.3.1.25	GO:0050200
*	NP_001098844	RNA transport	1	EC 2.3.1.25	GO:0050200
*	NP_001098844	RNA transport	1	EC 2.3.1.25	GO:0050200
504287_ 513554	NP_001014962	*	1	EC 2.3.1.26	GO:0034736
319141	NP_001039501	*	1	EC 2.3.1.29	GO:0008890
*	NP_001025469	Cysteine and methionine metabolism Selenocompound metabolism One carbon pool by folate Metabolic pathways Biosynthesis of amino acids	1	EC 2.3.1.30	GO:0009001
*	NP_001015536	Glutathione metabolism	1	EC 2.3.1.31	GO:0004414
*	NP_776539		1	EC 2.3.1.32	GO:0004468
*	NP_001180117	*	1	EC 2.3.1.33	GO:0047981
*	NP_001180117	*	1	EC 2.3.1.33	GO:0047981
*	NP_777051	Selenocompound metabolism Hepatocellular carcinoma	1	EC 2.3.1.34	GO:0047835
*	NP_001095606	*	1	EC 2.3.1.35	GO:0004358
*	NP_001095606	*	1	EC 2.3.1.35	GO:0004358
*	NP_001193099	Glycolysis / Gluconeogenesis Citrate cycle (TCA cycle) Glycine_ serine and threonine metabolism Valine_ leucine and isoleucine degradation Pyruvate metabolism Glyoxylate and dicarboxylate metabolism Propanoate metabolism Metabolic pathways Carbon metabolism	1	EC 2.3.1.36	GO:0047812
*	NP_001193099	Glycolysis / Gluconeogenesis Citrate cycle (TCA cycle) Glycine_ serine and threonine metabolism Valine_ leucine and isoleucine degradation Pyruvate metabolism Glyoxylate and dicarboxylate metabolism Propanoate metabolism Metabolic pathways Carbon metabolism	1	EC 2.3.1.36	GO:0047812
*	NP_777244	Oxidative phosphorylation Metabolic pathways Retrograde endocannabinoid signaling Non-alcoholic fatty liver disease (NAFLD) Alzheimer's disease Parkinson's disease Huntington's disease	1	EC 2.3.1.38	GO:0004313
508130	NP_001030467	*	1	EC 2.3.1.39	GO:0004314
508130	NP_001030467	*	1	EC 2.3.1.39	GO:0004314
508130	NP_001030467	*	1	EC 2.3.1.39	GO:0004314
*	NP_001029690	Amino sugar and nucleotide sugar metabolism	1	EC 2.3.1.40	GO:0008779
*	NP_001029690	Amino sugar and nucleotide sugar metabolism	1	EC 2.3.1.40	GO:0008779
	NP_001070598	*	1	EC 2.3.1.41	GO:0004315
	NP_001069960	Folate biosynthesis Metabolic pathways	1	EC 2.3.1.42	GO:0016287
	NP_001069960	Folate biosynthesis Metabolic pathways	1	EC 2.3.1.42	GO:0016287
	NP_776676	Riboflavin metabolism Porphyrin and chlorophyll metabolism Metabolic pathways	1	EC 2.3.1.43	GO:0004607
	NP_001071351	One carbon pool by folate Folate biosynthesis Metabolic pathways Antifolate resistance	1	EC 2.3.1.44	GO:0047185
	NP_001071351	One carbon pool by folate Folate biosynthesis Metabolic pathways Antifolate resistance	1	EC 2.3.1.44	GO:0047185
	; NP_001069223	One carbon pool by folate Metabolic pathways	1	EC 2.3.1.45	GO:0047186
	NP_001014907	Vitamin B6 metabolism Metabolic pathways	1	EC 2.3.1.46	GO:0008899
	NP_001014907	Vitamin B6 metabolism Metabolic pathways	1	EC 2.3.1.46	GO:0008899
	NP_851357	Glycine_ serine and threonine metabolism Arginine and proline metabolism Histidine metabolism Tyrosine metabolism Phenylalanine metabolism Tryptophan metabolism Drug metabolism - cytochrome P450 Metabolic pathways Serotonergic synapse Dopaminergic synapse Cocaine addiction Amphetamine addiction Alcoholism	1	EC 2.3.1.47	GO:0008710
	NP_851357	Glycine_ serine and threonine metabolism Arginine and proline metabolism Histidine metabolism Tyrosine metabolism Phenylalanine metabolism Tryptophan metabolism Drug metabolism - cytochrome P450 Metabolic pathways Serotonergic synapse Dopaminergic synapse Cocaine addiction Amphetamine addiction Alcoholism	1	EC 2.3.1.47	GO:0008710
	NP_851357	Glycine_ serine and threonine metabolism Arginine and proline metabolism Histidine metabolism Tyrosine metabolism Phenylalanine metabolism Tryptophan metabolism Drug metabolism - cytochrome P450 Metabolic pathways Serotonergic synapse Dopaminergic synapse Cocaine addiction Amphetamine addiction Alcoholism	1	EC 2.3.1.47	GO:0008710
	NP_872593	Arginine biosynthesis Alanine_ aspartate and glutamate metabolism D-Glutamine and D-glutamate metabolism Nitrogen metabolism Metabolic pathways Carbon metabolism Necroptosis Proximal tubule bicarbonate reclamation	1	EC 2.3.1.48	GO:0046972
	NP_776919	Fatty acid degradation Metabolic pathways Fatty acid metabolism	1	EC 2.3.1.49	GO:0047187
	NP_001068703	Fatty acid degradation Valine_ leucine and isoleucine degradation beta-Alanine metabolism Propanoate metabolism Metabolic pathways Carbon metabolism Fatty acid metabolism PPAR signaling pathway	1	EC 2.3.1.50	GO:0017059
	NP_001039404	Fatty acid degradation Lysine degradation Tryptophan metabolism Metabolic pathways	1	EC 2.3.1.51	GO:0003841
	NP_001017933	Fatty acid degradation Valine_ leucine and isoleucine degradation Metabolic pathways Fatty acid metabolism	1	EC 2.3.1.52	GO:0047144
	NP_001029554	Valine_ leucine and isoleucine degradation Metabolic pathways	1	EC 2.3.1.53	GO:0050176
	NP_001029573	Fatty acid degradation Valine_ leucine and isoleucine degradation Butanoate metabolism Metabolic pathways Carbon metabolism Fatty acid metabolism	1	EC 2.3.1.54	GO:0008861
	NP_001035573	Citrate cycle (TCA cycle) Oxidative phosphorylation Metabolic pathways Carbon metabolism Non-alcoholic fatty liver disease (NAFLD) Alzheimer's disease Parkinson's disease Huntington's disease	1	EC 2.3.1.55	*
	NP_001035573	Citrate cycle (TCA cycle) Oxidative phosphorylation Metabolic pathways Carbon metabolism Non-alcoholic fatty liver disease (NAFLD) Alzheimer's disease Parkinson's disease Huntington's disease	1	EC 2.3.1.55	*
	NP_001029920	Fatty acid elongation Biosynthesis of unsaturated fatty acids Fatty acid metabolism	1	EC 2.3.1.56	GO:0047188
	NP_001029920	Fatty acid elongation Biosynthesis of unsaturated fatty acids Fatty acid metabolism	1	EC 2.3.1.56	GO:0047188
	NP_001030358	*	1	EC 2.3.1.57	GO:0004145
	NP_001091040	Porphyrin and chlorophyll metabolism Metabolic pathways	1	EC 2.3.1.58	GO:0047189
	NP_776932	Valine_ leucine and isoleucine degradation Propanoate metabolism Metabolic pathways	1	EC 2.3.1.59	GO:0047921
	NP_001069498	Citrate cycle (TCA cycle) Lysine degradation Tryptophan metabolism Metabolic pathways Carbon metabolism	1	EC 2.3.1.60	GO:0046353
	NP_001094516	Glycolysis / Gluconeogenesis Citrate cycle (TCA cycle) Pyruvate metabolism Metabolic pathways Carbon metabolism HIF-1 signaling pathway Glucagon signaling pathway Central carbon metabolism in cancer	1	EC 2.3.1.61	GO:0009354
	NP_001039888	Glycolysis / Gluconeogenesis Ascorbate and aldarate metabolism Fatty acid degradation Valine_ leucine and isoleucine degradation Lysine degradation Arginine and proline metabolism Histidine metabolism Tryptophan metabolism beta-Alanine metabolism Glycerolipid metabolism Pyruvate metabolism Metabolic pathways	1	EC 2.3.1.62	GO:0047190
	NP_776397	Purine metabolism Caffeine metabolism Drug metabolism - other enzymes Metabolic pathways Peroxisome	1	EC 2.3.1.66	GO:0050050
	NP_776397	Purine metabolism Caffeine metabolism Drug metabolism - other enzymes Metabolic pathways Peroxisome	1	EC 2.3.1.66	GO:0050050
	NP_776397	Purine metabolism Caffeine metabolism Drug metabolism - other enzymes Metabolic pathways Peroxisome	1	EC 2.3.1.66	GO:0050050
	NP_776487	Ferroptosis Necroptosis Mineral absorption	1	EC 2.3.1.67	GO:0047192
	NP_963285	FoxO signaling pathway Peroxisome Longevity regulating pathway Longevity regulating pathway - multiple species Huntington's disease	1	EC 2.3.1.68	GO:0047946
	NP_776384	Biosynthesis of unsaturated fatty acids Fatty acid metabolism PPAR signaling pathway AMPK signaling pathway	1	EC 2.3.1.70	GO:0047193
	NP_776384	Biosynthesis of unsaturated fatty acids Fatty acid metabolism PPAR signaling pathway AMPK signaling pathway	1	EC 2.3.1.70	GO:0047193
	NP_001020490	Steroid biosynthesis Metabolic pathways	1	EC 2.3.1.72	GO:0047194
	NP_776573	Lysine degradation	1	EC 2.3.1.73	GO:0047195
	NP_776573	Lysine degradation	1	EC 2.3.1.73	GO:0047195
	NP_776567	Peroxisome	1	EC 2.3.1.74	GO:0016210
	NP_777182	*	1	EC 2.3.1.75	GO:0047196
	NP_001030545	Cysteine and methionine metabolism Metabolic pathways	1	EC 2.3.1.76	GO:0050252
	NP_001030545	Cysteine and methionine metabolism Metabolic pathways	1	EC 2.3.1.76	GO:0050252
	NP_001030545	Cysteine and methionine metabolism Metabolic pathways	1	EC 2.3.1.76	GO:0050252
	NP_001030545	Cysteine and methionine metabolism Metabolic pathways	1	EC 2.3.1.76	GO:0050252
*	NP_001029516	Sulfur metabolism	1	EC 2.3.1.77	GO:0047197
*	NP_001029516	Sulfur metabolism	1	EC 2.3.1.77	GO:0047197
*	NP_001029516	Sulfur metabolism	1	EC 2.3.1.77	GO:0047197
511607	NP_777068	Metabolic pathways	1	EC 2.3.1.78	GO:0015019
511607	NP_777068	Metabolic pathways	1	EC 2.3.1.78	GO:0015019
*	NP_776358	Salivary secretion	1	EC 2.3.1.79	GO:0008925
101902604	NP_001030463	Tryptophan metabolism Glyoxylate and dicarboxylate metabolism Carbon metabolism FoxO signaling pathway Peroxisome Longevity regulating pathway Longevity regulating pathway - multiple species Amyotrophic lateral sclerosis (ALS)	1	EC 2.3.1.80	GO:0047198
*	NP_777188	*	1	EC 2.3.1.82	GO:0047663
*	NP_001333360	Glutathione metabolism Ferroptosis	1	EC 2.3.1.83	GO:0047199
*	NP_001333360	Glutathione metabolism Ferroptosis	1	EC 2.3.1.83	GO:0047199
*	NP_776759	Valine_ leucine and isoleucine degradation Metabolic pathways Alzheimer's disease	1	EC 2.3.1.84	GO:0004026
281152	NP_001137210	Pentose phosphate pathway Glutathione metabolism Metabolic pathways Carbon metabolism	1	EC 2.3.1.85	GO:0004312
281152	NP_001137210	Pentose phosphate pathway Glutathione metabolism Metabolic pathways Carbon metabolism	1	EC 2.3.1.85	GO:0004312
*	NP_786984	Citrate cycle (TCA cycle) Glutathione metabolism Metabolic pathways Carbon metabolism 2-Oxocarboxylic acid metabolism Biosynthesis of amino acids Peroxisome	1	EC 2.3.1.86	GO:0004321
281583	NP_777069	Citrate cycle (TCA cycle) Metabolic pathways Carbon metabolism 2-Oxocarboxylic acid metabolism Biosynthesis of amino acids	1	EC 2.3.1.87	GO:0004059
*	NP_001039571	Valine_ leucine and isoleucine degradation Metabolic pathways	1	EC 2.3.1.89	GO:0047200
*	NP_776605	Retinol metabolism Metabolic pathways	1	EC 2.3.1.90	GO:0047201
*	NP_776605	Retinol metabolism Metabolic pathways	1	EC 2.3.1.90	GO:0047201
*	NP_001029660	Synthesis and degradation of ketone bodies Butanoate metabolism Metabolic pathways	1	EC 2.3.1.91	GO:0047202
*	NP_776524	Glycolysis / Gluconeogenesis Cysteine and methionine metabolism Pyruvate metabolism Propanoate metabolism Metabolic pathways Glucagon signaling pathway	1	EC 2.3.1.92	GO:0016754
*	NP_776636	Pentose and glucuronate interconversions Ascorbate and aldarate metabolism Amino sugar and nucleotide sugar metabolism Metabolic pathways	1	EC 2.3.1.93	GO:0047203
*	NP_776636	Pentose and glucuronate interconversions Ascorbate and aldarate metabolism Amino sugar and nucleotide sugar metabolism Metabolic pathways	1	EC 2.3.1.93	GO:0047203
*	NP_776636	Pentose and glucuronate interconversions Ascorbate and aldarate metabolism Amino sugar and nucleotide sugar metabolism Metabolic pathways	1	EC 2.3.1.93	GO:0047203
*	NP_001029588	Purine metabolism Drug metabolism - other enzymes Metabolic pathways	1	EC 2.3.1.94	GO:0047879
*	NP_001029588	Purine metabolism Drug metabolism - other enzymes Metabolic pathways	1	EC 2.3.1.94	GO:0047879
618607	NP_001069981	Glycolysis / Gluconeogenesis Pentose and glucuronate interconversions Glycerolipid metabolism Metabolic pathways	1	EC 1.1.1.2	GO:0008106
618607	NP_001069981	Glycolysis / Gluconeogenesis Pentose and glucuronate interconversions Glycerolipid metabolism Metabolic pathways	1	EC 1.1.1.2	GO:0008106
618607	NP_001069981	Glycolysis / Gluconeogenesis Pentose and glucuronate interconversions Glycerolipid metabolism Metabolic pathways	1	EC 1.1.1.2	GO:0008106
510180(MGC127133) 515946(CBR1) 516036(CBR3) 782391	; NP_777247	Retinol metabolism Metabolic pathways Peroxisome	1	EC 1.1.1.184	GO:0004090
616694	NP_001030559	Steroid biosynthesis Metabolic pathways	1	EC 1.1.1.170	GO:0047012
616694	NP_001030559	Steroid biosynthesis Metabolic pathways	1	EC 1.1.1.170	GO:0047012
512259	NP_001029591	Transcriptional misregulation in cancer	1	EC 1.1.1.141	GO:0016404
505558	NP_001039384	Sphingolipid metabolism Metabolic pathways	1	EC 1.1.1.102	GO:0047560
505558	NP_001039384	Sphingolipid metabolism Metabolic pathways	1	EC 1.1.1.102	GO:0047560
505515	NP_001029421	Glycolysis / Gluconeogenesis Fatty acid degradation Tyrosine metabolism Retinol metabolism Metabolism of xenobiotics by cytochrome P450 Drug metabolism - cytochrome P450 Metabolic pathways Carbon metabolism Chemical carcinogenesis	1	EC 1.1.1.284	GO:0051903

## Sheet: Supplementary file Table S4
Table S4- Statical result of RNA-Seq data analysis
sample name	Clean reads	Clean bases	Q20(%)	GC (%)
C_0	70773910	7077391000	97.82	50.08
C_1	70832810	7083281000	98.08	51.93
C_2	71319660	7131966000	97.95	49.17
A_0	71249450	7124945000	98.06	51.87
A_1	71562582	7156258200	97.94	50.63
A_2	70614536	7061453600	97.91	51.65

## Sheet: Supplementary file Table S5
Table S5- The result of detected differentially expressed genes (DEGs) with the RNA-seq data analysis using Tuxedo package
test_id	gene_id	gene	locus	Control groupe	Acidosis groupe	FPKMs_Control	FPKMs_acidosis	log2(fold_change)	test_stat	p_value	q_value	significant
XLOC_024423	XLOC_024423	CDKL5	X:132075496-132128273	C	A	1.75837	2.83567	1.27533	1.8288	0.00305	0.04167	yes
XLOC_024419	XLOC_024419	CNKSR2	X:128890377-129117572	C	A	1.09468	1.94459	3.3185	2.62206	0.0005	0.01138	yes
XLOC_024411	XLOC_024411	PTCHD1	X:126856699-126939882	C	A	1.15314	2.51242	3.30394	2.67796	0.00135	0.02353	yes
XLOC_024374	XLOC_024374	GK	X:118112446-118186827	C	A	14.335	6.2873	-1.189	-2.5213	5e-05	0.00173	yes
XLOC_024173	XLOC_024173	CHRDL1	X:63497120-63590236	C	A	7.76545	15.739	1.01921	2.20489	0.00025	0.00667	yes
XLOC_024086	XLOC_024086	FLNA	X:40310756-40332714	C	A	108.874	378.134	1.79623	2.29964	0.00075	0.01539	yes
XLOC_024080	XLOC_024080	RENBP	X:40063729-40071014	C	A	16.8756	9.74175	-0.7927	-1.8001	0.0019	0.02989	yes
XLOC_024072	XLOC_024072	PNCK	X:39805524-39808817	C	A	1.0002	3.92126	1.97102	2.5058	0.00055	0.01235	yes
XLOC_023999	XLOC_023999	ARHGEF6	X:20273537-20389008	C	A	5.94511	10.6038	0.83481	1.88421	0.0013	0.02281	yes
XLOC_023949	XLOC_023949	SMARCA1	X:13358798-13433781	C	A	2.99069	7.09805	1.24695	2.33578	0.00015	0.00439	yes
XLOC_023924	XLOC_023924	SEPTIN1	X:3819816-3889945	C	A	2.5705	9.53827	1.89168	3.53805	5e-05	0.00173	yes
XLOC_023913	XLOC_023913	SLC6A14	X:731931-759484	C	A	6.81816	1.40345	-2.2804	-3.4226	5e-05	0.00173	yes
XLOC_023887	XLOC_023887	ARHGAP6	X:137588933-137693777	C	A	1.59703	2.70515	1.51401	2.03945	0.0013	0.02281	yes
XLOC_023846	XLOC_023846	SMPX	X:128771953-128825159	C	A	4.06668	19.1384	2.23455	3.06128	0.00035	0.00854	yes
XLOC_023833	XLOC_023833	ENSBTAG00000006383	X:126048948-126049743	C	A	67.4703	203.079	1.58972	3.44929	5e-05	0.00173	yes
XLOC_023811	XLOC_023811	ENSBTAG00000008248	X:117442265-117604200	C	A	2.25942	9.90108	2.13164	3.48707	5e-05	0.00173	yes
XLOC_023810	XLOC_023810	ENSBTAG00000046838	X:115892939-116081425	C	A	4.33346	23.6836	2.4503	3.77747	5e-05	0.00173	yes
XLOC_023808	XLOC_023808	TMEM47	X:113924566-113949565	C	A	2.88197	9.42754	1.70983	2.48258	0.0005	0.01138	yes
XLOC_023788	XLOC_023788	MAOB	X:105235854-105359152	C	A	5.16039	20.2923	1.97538	4.25539	5e-05	0.00173	yes
XLOC_023785	XLOC_023785	CXHXorf36	X:103969314-104013030	C	A	1.4513	3.05415	1.07342	1.7769	0.0024	0.03531	yes
XLOC_023760	XLOC_023760	MAGED2	X:97738493-97888649	C	A	13.4863	22.9905	0.76955	1.97696	0.00085	0.01688	yes
XLOC_023705	XLOC_023705	TIMP1	X:91232234-91236073	C	A	7.92793	16.6704	1.07227	1.93855	0.00215	0.03256	yes
XLOC_023634	XLOC_023634	RPS6KA6	X:69560861-69691963	C	A	10.5412	17.578	0.73773	1.70564	0.00335	0.04415	yes
XLOC_023574	XLOC_023574	ARMCX3	X:55421777-55426607	C	A	11.6022	18.6429	0.68423	1.71041	0.0028	0.03938	yes
XLOC_023563	XLOC_023563	ENSBTAG00000046095	X:53511523-53522105	C	A	1.005	1.73091	0.4349	1.3841	5e-05	0.00173	yes
XLOC_023448	XLOC_023448	FHL1	X:19777798-19820952	C	A	21.3457	49.8774	1.22444	2.90716	5e-05	0.00173	yes
XLOC_023403	XLOC_023403	GRIA3	X:7180734-7482667	C	A	2.2282	5.00118	1.16639	1.46281	0.0029	0.04024	yes
XLOC_023386	XLOC_023386	SLC25A5	X:3696977-3701262	C	A	98.4265	63.6805	-0.6282	-1.6595	0.0038	0.04787	yes
XLOC_023323	XLOC_023323	MPC1	9:102880276-102893601	C	A	106.662	67.3605	-0.6631	-1.7779	0.0026	0.03727	yes
XLOC_023283	XLOC_023283	SYNE1	9:90276612-90670346	C	A	5.85093	10.7523	0.87791	2.15817	0.0002	0.00555	yes
XLOC_023250	XLOC_023250	NHSL1	9:77233381-77296724	C	A	4.29959	2.58505	-0.734	-1.6862	0.0038	0.04787	yes
XLOC_023154	XLOC_023154	PRDM1	9:44355219-44377512	C	A	18.9093	11.1335	-0.7642	-2.0488	0.0007	0.01466	yes
XLOC_023117	XLOC_023117	CALHM5	9:34623077-34661582	C	A	1.744	5.17238	1.56843	1.82558	0.0034	0.04455	yes
XLOC_023103	XLOC_023103	PLN	9:32779813-32900894	C	A	10.5964	34.3051	1.69485	2.64033	0.00015	0.00439	yes
XLOC_023095	XLOC_023095	PKIB	9:28880109-29001337	C	A	8.73715	3.38162	-1.3695	-2.2346	0.0003	0.00767	yes
XLOC_023093	XLOC_023093	SMPDL3A	9:28811577-28828968	C	A	10.5786	4.86791	-1.1198	-2.1297	0.00025	0.00667	yes
XLOC_023082	XLOC_023082	ENSBTAG00000011911	9:25681085-25692870	C	A	12.4664	6.0641	-1.0397	-2.2258	0.00045	0.01053	yes
XLOC_023056	XLOC_023056	FILIP1	9:15140840-15249645	C	A	3.33295	12.2766	1.88105	4.01104	5e-05	0.00173	yes
XLOC_023042	XLOC_023042	LMBRD1	9:8819654-8953828	C	A	63.3396	40.3207	-0.6516	-1.7607	0.0025	0.03638	yes
XLOC_023032	XLOC_023032	AFDN	9:103847558-103927133	C	A	21.351	13.8081	-0.6288	-1.6671	0.00355	0.04588	yes
XLOC_023021	XLOC_023021	SLC22A3	9:97917372-98014739	C	A	1.93064	6.7829	2.6355	3.22693	5e-05	0.00173	yes
XLOC_023017	XLOC_023017	PNLDC1	9:97502897-97524529	C	A	3.77634	1.579	-2.2616	-2.5577	0.00045	0.01053	yes
XLOC_022987	XLOC_022987	AKAP12	9:89558648-89563595	C	A	5.08777	13.3673	1.39361	3.33707	5e-05	0.00173	yes
XLOC_022966	XLOC_022966	UTRN	9:82762002-83311756	C	A	24.3027	40.6385	0.74173	1.86729	0.00105	0.01985	yes
XLOC_022962	XLOC_022962	LTV1	9:82354180-82370631	C	A	23.0443	12.8085	-0.8473	-2.0451	0.00025	0.00667	yes
XLOC_022958	XLOC_022958	ADGRG6	9:80875766-80955823	C	A	17.6018	28.6567	0.70315	1.79042	0.0019	0.02989	yes
XLOC_022949	XLOC_022949	TNFAIP3	9:76766556-76776874	C	A	9.72961	3.33454	-1.5449	-2.9622	5e-05	0.00173	yes
XLOC_022921	XLOC_022921	ARG1	9:70499607-70516610	C	A	53.7969	22.7504	-1.2416	-3.2618	5e-05	0.00173	yes
XLOC_022914	XLOC_022914	LAMA2	9:68129101-68665593	C	A	16.0298	26.4763	0.72395	1.85745	0.0012	0.02159	yes
XLOC_022905	XLOC_022905	SYNCRIP	9:64722281-64744803	C	A	77.9456	49.1444	-0.6654	-1.776	0.00235	0.03488	yes
XLOC_022850	XLOC_022850	ENSBTAG00000033218	9:45445931-45447231	C	A	48.2852	23.0973	-1.0639	-2.5225	5e-05	0.00173	yes
XLOC_022830	XLOC_022830	DDO	9:40275981-40293610	C	A	1.81446	7.75029	3.05103	3.65949	5e-05	0.00173	yes
XLOC_022820	XLOC_022820	LAMA4	9:38644309-38810902	C	A	7.58397	16.6697	1.1362	2.85739	5e-05	0.00173	yes
XLOC_022787	XLOC_022787	KIAA0408	9:24120227-24131671	C	A	1.7819	5.01618	2.36077	3.08561	5e-05	0.00173	yes
XLOC_022782	XLOC_022782	PRSS35	9:23710553-23729764	C	A	3.91576	19.1795	2.2922	5.10929	5e-05	0.00173	yes
XLOC_022756	XLOC_022756	RIMS1	9:11681039-11932521	C	A	1.21961	1.71887	1.71077	2.1258	0.0013	0.02281	yes
XLOC_022687	XLOC_022687	SVEP1	8:101588108-101799168	C	A	4.76532	7.60926	0.67518	1.78096	0.00145	0.02454	yes
XLOC_022685	XLOC_022685	TXN	8:101484811-101492588	C	A	626.884	337.77	-0.8922	-2.2293	0.00035	0.00854	yes
XLOC_022680	XLOC_022680	PTPN3	8:100604291-100681999	C	A	10.9725	6.66608	-0.719	-1.6998	0.0037	0.04696	yes
XLOC_022674	XLOC_022674	CTNNAL1	8:100221979-100277722	C	A	3.34547	9.52851	1.51004	2.77434	0.0001	0.00317	yes
XLOC_022601	XLOC_022601	GAS1	8:81511016-81512051	C	A	1.44922	7.35293	2.34304	3.4753	5e-05	0.00173	yes
XLOC_022594	XLOC_022594	SLC28A3	8:78871654-78944175	C	A	40.6019	9.86399	-2.0413	-4.8775	5e-05	0.00173	yes
XLOC_022590	XLOC_022590	KIF27	8:78439019-78524275	C	A	4.90718	11.4989	1.22853	2.75419	5e-05	0.00173	yes
XLOC_022575	XLOC_022575	ENHO	8:77234223-77236116	C	A	2.36665	8.2274	1.79759	2.83152	0.00015	0.00439	yes
XLOC_022566	XLOC_022566	NOL6	8:76540580-76552661	C	A	5.12263	2.54905	-1.0069	-2.324	5e-05	0.00173	yes
XLOC_022557	XLOC_022557	TRIM35	8:75681764-75697613	C	A	8.24528	4.26321	-0.9516	-1.8596	0.0016	0.02641	yes
XLOC_022542	XLOC_022542	STC1	8:71854904-71868618	C	A	3.98973	1.821	-1.1316	-1.7195	0.0028	0.03938	yes
XLOC_022504	XLOC_022504	TRMO	8:63546367-63557233	C	A	20.0274	11.1227	-0.8485	-1.9998	0.0009	0.01758	yes
XLOC_022469	XLOC_022469	TLN1	8:60281243-60312068	C	A	35.3154	58.4899	0.72789	1.73723	0.0037	0.04696	yes
XLOC_022468	XLOC_022468	TPM2	8:60267451-60274815	C	A	72.5575	355.321	2.29193	3.11796	5e-05	0.00173	yes
XLOC_022447	XLOC_022447	PRUNE2	8:52957816-53196562	C	A	16.3263	77.371	2.2446	3.28894	5e-05	0.00173	yes
XLOC_022441	XLOC_022441	TRPM6	8:51119868-51223217	C	A	9.41883	5.36111	-0.813	-2.0606	0.00055	0.01235	yes
XLOC_022431	XLOC_022431	TRPM3	8:47013618-47320993	C	A	1.28448	4.84609	1.91564	1.97667	0.0028	0.03938	yes
XLOC_022420	XLOC_022420	SMARCA2	8:42652774-42830159	C	A	15.342	30.7701	1.00405	2.65726	5e-05	0.00173	yes
XLOC_022415	XLOC_022415	SLC1A1	8:40178393-40253322	C	A	4.25747	1.37637	-1.6291	-2.5566	0.0001	0.00317	yes
XLOC_022408	XLOC_022408	CD274	8:39497222-39514616	C	A	7.84578	3.2984	-1.2502	-1.9482	0.0007	0.01466	yes
XLOC_022389	XLOC_022389	CNTLN	8:26938855-27189256	C	A	1.67991	3.66089	1.12381	2.11463	0.0007	0.01466	yes
XLOC_022317	XLOC_022317	HAND2	8:5747709-5749915	C	A	1.06175	7.80959	2.87881	3.1601	0.0002	0.00555	yes
XLOC_022295	XLOC_022295	TLR4	8:108828898-108839910	C	A	20.1704	11.776	-0.7764	-2.0291	0.00065	0.01401	yes
XLOC_022285	XLOC_022285	RGS3	8:104422821-104543026	C	A	1.74924	3.70957	1.08453	2.10346	0.00065	0.01401	yes
XLOC_022264	XLOC_022264	AKAP2	8:101361500-101406330	C	A	6.75667	15.0555	1.1559	2.86498	5e-05	0.00173	yes
XLOC_022198	XLOC_022198	NTRK2	8:79336287-79743284	C	A	3.52037	9.68031	1.45932	2.975	5e-05	0.00173	yes
XLOC_022194	XLOC_022194	IL11RA	8:77361666-77368154	C	A	2.30919	5.35818	1.21436	2.22409	0.00075	0.01539	yes
XLOC_022183	XLOC_022183	EPHX2	8:75908164-75977482	C	A	21.3924	10.063	-1.088	-2.6153	5e-05	0.00173	yes
XLOC_022181	XLOC_022181	DPYSL2	8:75089345-75168436	C	A	17.0525	31.7317	0.89594	2.30456	5e-05	0.00173	yes
XLOC_022158	XLOC_022158	PDLIM2	8:70388328-70401480	C	A	49.9197	26.6601	-0.9049	-2.4197	5e-05	0.00173	yes
XLOC_022154	XLOC_022154	PIWIL2	8:70094805-70175916	C	A	2.46897	1.10201	-3.848	-3.0037	0.0033	0.04379	yes
XLOC_022153	XLOC_022153	POLR3D	8:70060558-70066835	C	A	12.1848	7.07296	-0.7847	-1.7881	0.00245	0.03577	yes
XLOC_022139	XLOC_022139	LPL	8:67481088-67511227	C	A	2.19203	9.67622	2.14218	4.1208	5e-05	0.00173	yes
XLOC_022121	XLOC_022121	TMOD1	8:63180882-63269863	C	A	2.94412	5.80192	0.97869	1.91023	0.0019	0.02989	yes
XLOC_022112	XLOC_022112	FRMPD1	8:62271950-62322309	C	A	2.17268	1.41552	-1.4968	-2.2299	0.00045	0.01053	yes
XLOC_022091	XLOC_022091	RUSC2	8:60134671-60198469	C	A	1.14267	2.27784	0.99526	2.03328	0.00165	0.02697	yes
XLOC_022088	XLOC_022088	DNAJB5	8:59688147-59695910	C	A	1.75348	5.26821	1.58709	1.95178	0.0024	0.03531	yes
XLOC_022076	XLOC_022076	PSAT1	8:54501517-54529786	C	A	42.1112	16.2695	-1.372	-2.8296	5e-05	0.00173	yes
XLOC_022057	XLOC_022057	MAMDC2	8:46594199-46690016	C	A	2.35228	7.42227	1.6578	2.86114	5e-05	0.00173	yes
XLOC_022049	XLOC_022049	PGM5	8:44682698-44892128	C	A	20.7515	70.5749	1.76594	4.02119	5e-05	0.00173	yes
XLOC_022044	XLOC_022044	PUM3	8:41938245-41979545	C	A	23.4064	14.1369	-0.7274	-1.8501	0.0017	0.02762	yes
XLOC_022021	XLOC_022021	MPDZ	8:31109335-31280538	C	A	2.7143	8.15498	1.5871	3.64642	5e-05	0.00173	yes
XLOC_022010	XLOC_022010	BNC2	8:27974916-27993276	C	A	7.89153	28.674	1.86136	4.15273	5e-05	0.00173	yes
XLOC_022002	XLOC_022002	MLLT3	8:23748585-24032951	C	A	4.2555	8.01271	0.91296	1.92762	0.0016	0.02641	yes
XLOC_021946	XLOC_021946	SCARA5	8:10662267-10796378	C	A	1.4879	3.72283	1.32312	2.45497	0.0002	0.00555	yes
XLOC_021944	XLOC_021944	ZNF395	8:10188170-10246574	C	A	8.7833	14.5143	0.72464	1.85218	0.00175	0.02826	yes
XLOC_021915	XLOC_021915	PALLD	8:571564-923258	C	A	5.03634	9.48666	0.91352	2.22158	0.0003	0.00767	yes
XLOC_021860	XLOC_021860	SSBP2	7:83706303-84016324	C	A	15.8112	32.3618	1.03335	2.51235	5e-05	0.00173	yes
XLOC_021839	XLOC_021839	EBF1	7:72396486-72804182	C	A	2.56602	7.3228	1.51286	2.48376	0.0001	0.00317	yes
XLOC_021810	XLOC_021810	CCDC69	7:64435992-64471401	C	A	2.34069	9.59368	2.03515	3.98188	5e-05	0.00173	yes
XLOC_021809	XLOC_021809	ANXA6	7:64359562-64406299	C	A	11.0207	20.7098	0.91009	2.21268	0.0002	0.00555	yes
XLOC_021798	XLOC_021798	PDGFRB	7:63496229-63532702	C	A	9.51328	14.8574	0.64317	1.74865	0.0026	0.03727	yes
XLOC_021793	XLOC_021793	IL17B	7:62769960-62773956	C	A	1.70698	4.71746	2.39458	2.15645	0.0029	0.04024	yes
XLOC_021785	XLOC_021785	DPYSL3	7:60588658-60703487	C	A	5.96651	19.082	1.67726	3.66866	5e-05	0.00173	yes
XLOC_021751	XLOC_021751	CD14	7:53446105-53448979	C	A	23.2941	11.515	-1.0164	-2.5892	5e-05	0.00173	yes
XLOC_021746	XLOC_021746	HBEGF	7:53216664-53227848	C	A	12.4687	6.54685	-0.9294	-1.9518	0.0014	0.024	yes
XLOC_021741	XLOC_021741	DNAJC18	7:52305243-52337268	C	A	4.73707	9.82915	1.05307	2.47403	5e-05	0.00173	yes
XLOC_021739	XLOC_021739	PROB1	7:52290535-52293580	C	A	1.66017	2.5597	1.24037	1.91178	0.0033	0.04379	yes
XLOC_021694	XLOC_021694	SHROOM1	7:46035067-46038731	C	A	1.26396	1.92869	1.81489	2.18623	0.0018	0.02893	yes
XLOC_021677	XLOC_021677	SBNO2	7:45208809-45247465	C	A	10.5237	5.45143	-0.9489	-2.4155	5e-05	0.00173	yes
XLOC_021609	XLOC_021609	PDLIM7	7:40333460-40353545	C	A	12.865	33.3969	1.37626	3.37506	5e-05	0.00173	yes
XLOC_021599	XLOC_021599	HK3	7:39693213-39712385	C	A	1.63777	4.17495	2.31562	2.18047	5e-05	0.00173	yes
XLOC_021595	XLOC_021595	CLTB	7:39210709-39230761	C	A	209.306	121.806	-0.781	-2.0403	0.0003	0.00767	yes
XLOC_021575	XLOC_021575	PRDM6	7:31950212-32058001	C	A	1.32586	2.4655	2.16907	2.65998	0.0004	0.00956	yes
XLOC_021563	XLOC_021563	SLC12A2	7:26973461-27064924	C	A	1.51192	2.91167	0.94547	1.68065	0.00365	0.04655	yes
XLOC_021525	XLOC_021525	GNA15	7:21907305-21926375	C	A	4.74417	2.01833	-1.233	-2.1019	0.0005	0.01138	yes
XLOC_021509	XLOC_021509	ANKRD24	7:21041966-21063254	C	A	10.6745	6.26659	-0.7684	-1.9524	0.00105	0.01985	yes
XLOC_021498	XLOC_021498	UHRF1	7:20436669-20469912	C	A	11.3364	7.27846	-0.6393	-1.6174	0.00345	0.04507	yes
XLOC_021475	XLOC_021475	ADAMTS10	7:18391615-18408987	C	A	1.54084	3.17126	1.04134	2.10387	0.0009	0.01758	yes
XLOC_021439	XLOC_021439	KANK2	7:16826650-16849106	C	A	4.68063	12.511	1.41842	3.32228	5e-05	0.00173	yes
XLOC_021415	XLOC_021415	ENSBTAG00000046813	7:15690974-15692145	C	A	1.008	3.95388	0.1546	1.74	5e-05	0.00173	yes
XLOC_021390	XLOC_021390	BEST2	7:13877444-13882825	C	A	10.4041	5.97403	-0.8004	-1.7039	0.00295	0.04076	yes
XLOC_021389	XLOC_021389	JUNB	7:13851130-13852933	C	A	68.0169	43.8518	-0.6333	-1.6283	0.0038	0.04787	yes
XLOC_021371	XLOC_021371	ADGRE5	7:12451152-12469054	C	A	9.17815	14.9625	0.70508	1.7893	0.00235	0.03488	yes
XLOC_021339	XLOC_021339	CYP4F22	7:8629101-8651746	C	A	9.16512	3.09788	-1.5649	-2.7349	5e-05	0.00173	yes
XLOC_021336	XLOC_021336	CYP4F2	7:8431772-8450807	C	A	2.22767	1.28934	-2.0851	-2.1696	0.00275	0.03892	yes
XLOC_021316	XLOC_021316	TMEM38A	7:6285841-6312400	C	A	1.54785	2.69746	1.63153	2.00048	0.00205	0.03155	yes
XLOC_021290	XLOC_021290	ARRDC2	7:5101427-5105930	C	A	1.99551	4.16132	1.06029	1.93771	0.00145	0.02454	yes
XLOC_021286	XLOC_021286	MPV17L2	7:4950068-4953210	C	A	15.8961	8.28756	-0.9397	-2.0218	0.00075	0.01539	yes
XLOC_021247	XLOC_021247	ZNF879	7:2241642-2256881	C	A	3.26834	12.3849	1.92195	3.36086	5e-05	0.00173	yes
XLOC_021228	XLOC_021228	C7H5orf30	7:104690241-104705356	C	A	25.4467	14.1156	-0.8502	-1.9198	0.00105	0.01985	yes
XLOC_021176	XLOC_021176	CCNG1	7:77249996-77257261	C	A	102.06	197.729	0.9541	2.36391	0.00015	0.00439	yes
XLOC_021159	XLOC_021159	CYFIP2	7:71003539-71115619	C	A	1.65048	3.72779	1.17544	2.25438	0.0004	0.00956	yes
XLOC_021155	XLOC_021155	SGCD	7:69585065-70027839	C	A	1.3914	4.56606	1.71441	2.11915	0.00115	0.02106	yes
XLOC_021087	XLOC_021087	PCDHGB4	7:54152474-54281944	C	A	5.53793	8.76886	0.66304	1.67848	0.0037	0.04696	yes
XLOC_020972	XLOC_020972	MISP	7:44942016-44951962	C	A	2.12502	1.38456	-1.5487	-1.8898	0.00265	0.03783	yes
XLOC_020861	XLOC_020861	2019-03-03	7:28238849-28395380	C	A	33.3255	15.4847	-1.1058	-2.7653	5e-05	0.00173	yes
XLOC_020846	XLOC_020846	2019-09-08	7:22862425-22881449	C	A	36.4167	21.0031	-0.794	-2.0106	0.00035	0.00854	yes
XLOC_020820	XLOC_020820	MATK	7:21421265-21429075	C	A	56.429	35.2252	-0.6798	-1.7857	0.00195	0.03039	yes
XLOC_020807	XLOC_020807	PLIN4	7:20831527-20841683	C	A	1.29911	5.64026	2.11824	3.52442	5e-05	0.00173	yes
XLOC_020750	XLOC_020750	ZNF358	7:17610090-17611773	C	A	4.08182	7.79146	0.93268	2.01952	0.0007	0.01466	yes
XLOC_020742	XLOC_020742	CNN1	7:17106393-17114222	C	A	82.0411	376.353	2.19767	3.71722	5e-05	0.00173	yes
XLOC_020712	XLOC_020712	PPAN	7:15890244-15894250	C	A	10.4646	5.71249	-0.8733	-1.8496	0.0016	0.02641	yes
XLOC_020675	XLOC_020675	FARSA	7:13741742-13751839	C	A	19.1459	11.8815	-0.6883	-1.7196	0.00315	0.04256	yes
XLOC_020654	XLOC_020654	ADGRL1	7:12610667-12658973	C	A	2.03472	4.06724	0.99922	2.20233	0.0002	0.00555	yes
XLOC_020611	XLOC_020611	PGLYRP2	7:8702089-8707156	C	A	3.25714	1.39817	-2.503	-2.793	0.0001	0.00317	yes
XLOC_020586	XLOC_020586	ENSBTAG00000045588	7:5655108-5659111	C	A	3.70469	1.11299	-1.7349	-2.6245	5e-05	0.00173	yes
XLOC_020575	XLOC_020575	LSM4	7:4818616-4831161	C	A	40.5004	25.0757	-0.6917	-1.7175	0.00305	0.04167	yes
XLOC_020573	XLOC_020573	ISYNA1	7:4669452-4672648	C	A	15.9579	8.69509	-0.876	-2.0891	0.0005	0.01138	yes
XLOC_020522	XLOC_020522	FLT4	7:413896-442984	C	A	1.79656	2.70746	1.1	1.82528	0.002	0.03103	yes
XLOC_020491	XLOC_020491	LETM1	6:109710996-109736356	C	A	32.8062	19.5611	-0.746	-2.0038	0.0002	0.00555	yes
XLOC_020473	XLOC_020473	GRK4	6:107849266-107891935	C	A	1.73398	4.13749	1.25467	1.91263	0.0014	0.024	yes
XLOC_020448	XLOC_020448	SPARCL1	6:104149823-104202396	C	A	29.0242	112.893	1.95963	4.04996	5e-05	0.00173	yes
XLOC_020447	XLOC_020447	HSD17B11	6:104006455-104056137	C	A	12.813	29.8812	1.22163	2.75387	5e-05	0.00173	yes
XLOC_020414	XLOC_020414	ANTXR2	6:96346731-96526016	C	A	14.9169	39.8742	1.4185	3.30977	5e-05	0.00173	yes
XLOC_020406	XLOC_020406	CCNI	6:93633305-93672214	C	A	57.6394	92.5783	0.68362	1.79634	0.0024	0.03531	yes
XLOC_020397	XLOC_020397	SDAD1	6:92551095-92582776	C	A	19.7041	9.95521	-0.985	-2.4494	5e-05	0.00173	yes
XLOC_020391	XLOC_020391	BTC	6:91430304-91480129	C	A	2.35401	7.35452	1.64351	2.9593	5e-05	0.00173	yes
XLOC_020363	XLOC_020363	ENSBTAG00000038520	6:85614105-85716159	C	A	97.1201	38.1594	-1.3477	-3.344	5e-05	0.00173	yes
XLOC_020361	XLOC_020361	ENSBTAG00000025920	6:85410240-85452310	C	A	73.3524	21.9229	-1.7424	-4.5419	5e-05	0.00173	yes
XLOC_020359	XLOC_020359	TMPRSS11D	6:85255405-85318173	C	A	156.576	87.6146	-0.8376	-2.0429	0.00075	0.01539	yes
XLOC_020338	XLOC_020338	KDR	6:72232848-72277699	C	A	12.2571	20.8581	0.76699	2.06496	0.0002	0.00555	yes
XLOC_020278	XLOC_020278	PPARGC1A	6:44854112-44960668	C	A	1.50277	3.5528	2.34411	3.06785	5e-05	0.00173	yes
XLOC_020268	XLOC_020268	SPP1	6:38120577-38127577	C	A	1.54	6.75284	2.13256	2.50589	0.00025	0.00667	yes
XLOC_020267	XLOC_020267	PKD2	6:38040870-38099549	C	A	5.99156	12.9586	1.11291	2.53633	5e-05	0.00173	yes
XLOC_020260	XLOC_020260	CCSER1	6:35100700-35938394	C	A	4.48874	9.06221	1.01355	2.16871	0.0004	0.00956	yes
XLOC_020258	XLOC_020258	ENSBTAG00000047821	6:33473221-33473374	C	A	1.021	39.4831	3.013	4.63	0.0012	0.02159	yes
XLOC_020237	XLOC_020237	NFKB1	6:23557310-23679508	C	A	17.5082	11.0794	-0.6601	-1.7214	0.00325	0.04347	yes
XLOC_020221	XLOC_020221	CYP2U1	6:18512363-18533033	C	A	4.95359	8.73084	0.81765	1.88197	0.00095	0.01835	yes
XLOC_020196	XLOC_020196	SYNPO2	6:7388727-7590933	C	A	15.7073	62.7227	1.99755	3.98798	5e-05	0.00173	yes
XLOC_020185	XLOC_020185	ENSBTAG00000032764	6:323370-323914	C	A	41.452	3.48851	-3.5708	-4.5037	5e-05	0.00173	yes
XLOC_020167	XLOC_020167	C1QTNF7	6:115276057-115404039	C	A	6.77703	13.1279	0.95391	1.85314	0.00165	0.02697	yes
XLOC_020136	XLOC_020136	LYAR	6:107443251-107463870	C	A	13.9101	6.6888	-1.0563	-2.0737	0.00065	0.01401	yes
XLOC_020127	XLOC_020127	EVC2	6:105291555-105452049	C	A	1.14573	2.51938	1.1368	2.00853	0.00085	0.01688	yes
XLOC_020077	XLOC_020077	AREG	6:91126255-91138391	C	A	3.28866	1.61357	-1.8992	-2.1014	0.0021	0.03202	yes
XLOC_020072	XLOC_020072	CXCL3	6:90811061-90813079	C	A	6.02749	1.59482	-1.9182	-2.2309	0.00115	0.02106	yes
XLOC_020068	XLOC_020068	CXCL5	6:90645963-90648076	C	A	8.12663	1.80771	-2.1685	-2.7993	5e-05	0.00173	yes
XLOC_020066	XLOC_020066	CXCL8	6:90559881-90563647	C	A	23.0463	1.60546	-3.8435	-4.5751	5e-05	0.00173	yes
XLOC_020021	XLOC_020021	KIT	6:71796317-71917431	C	A	1.77623	3.67723	1.0498	2.01226	0.00085	0.01688	yes
XLOC_019988	XLOC_019988	CHRNA9	6:60971041-60984421	C	A	6.02845	2.13721	-1.4961	-2.2394	0.00085	0.01688	yes
XLOC_019978	XLOC_019978	TBC1D1	6:58848557-59065295	C	A	4.09433	8.30866	1.02099	2.49122	5e-05	0.00173	yes
XLOC_019950	XLOC_019950	SLIT2	6:41236588-41640789	C	A	1.93849	3.63309	1.48834	2.40158	0.0001	0.00317	yes
XLOC_019946	XLOC_019946	ABCG2	6:37913109-38030583	C	A	1.23435	3.76268	1.60801	2.20108	0.00075	0.01539	yes
XLOC_019945	XLOC_019945	PPM1K	6:37876469-37898522	C	A	9.12437	23.2832	1.35149	3.42851	5e-05	0.00173	yes
XLOC_019909	XLOC_019909	EMCN	6:25578633-25700215	C	A	5.39639	11.9008	1.14099	2.06743	0.001	0.01912	yes
XLOC_019892	XLOC_019892	DKK2	6:19381412-19511148	C	A	1.21889	2.13174	2.37026	2.04738	0.0036	0.04617	yes
XLOC_019852	XLOC_019852	PDE5A	6:6874054-7070187	C	A	5.98433	18.4222	1.62218	3.48546	5e-05	0.00173	yes
XLOC_019847	XLOC_019847	ENSBTAG00000035129	6:5536841-5566204	C	A	8.47139	1.55718	-3.7452	-2.7113	0.00035	0.00854	yes
XLOC_019846	XLOC_019846	ENSBTAG00000024874	6:5533051-5535233	C	A	6.75854	1.0078	0.857	1.571	5e-05	0.00173	yes
XLOC_019842	XLOC_019842	NDNF	6:4372936-4376146	C	A	7.38057	12.96	0.81227	1.76457	0.00325	0.04347	yes
XLOC_019826	XLOC_019826	IL17REL	5:120992688-120995979	C	A	4.08565	1.95312	-1.6948	-1.8589	0.0035	0.04559	yes
XLOC_019821	XLOC_019821	CPT1A	5:120098391-120106718	C	A	1727797	3.09919	1.52822	2.14834	0.00055	0.01235	yes
XLOC_019805	XLOC_019805	ENSBTAG00000008036	5:117764820-117853214	C	A	1.71101	2.74651	1.29653	2.35356	0.00015	0.00439	yes
XLOC_019740	XLOC_019740	CBX6	5:110979039-110987124	C	A	4.41545	8.94114	1.0179	2.45011	5e-05	0.00173	yes
XLOC_019724	XLOC_019724	MICAL3	5:109664102-109737010	C	A	1.69212	4.63655	1.45422	3.22286	5e-05	0.00173	yes
XLOC_019677	XLOC_019677	PTMS	5:104039251-104040499	C	A	30.4005	52.4096	0.78574	1.9571	0.00085	0.01688	yes
XLOC_019662	XLOC_019662	EMG1	5:103847446-103853139	C	A	53.1235	32.0644	-0.7284	-1.8504	0.0021	0.03202	yes
XLOC_019648	XLOC_019648	SLC2A3	5:101896621-101909500	C	A	7.89233	3.25131	-1.2794	-2.6921	5e-05	0.00173	yes
XLOC_019581	XLOC_019581	SSPN	5:84096323-84138430	C	A	4.23773	15.5564	1.87615	2.92427	0.0001	0.00317	yes
XLOC_019535	XLOC_019535	LARGE1	5:72157228-72769395	C	A	4.58661	7.98233	0.79938	1.74406	0.0026	0.03727	yes
XLOC_019521	XLOC_019521	ALDH1L2	5:68883545-68928003	C	A	1.09391	2.79493	1.35332	1.91224	0.0018	0.02893	yes
XLOC_019503	XLOC_019503	SLC5A8	5:65387536-65453818	C	A	14.0287	1.76405	-4.0919	-5.4545	5e-05	0.00173	yes
XLOC_019430	XLOC_019430	ESYT1	5:57504093-57518152	C	A	8.80215	15.4722	0.81375	2.15269	0.00025	0.00667	yes
XLOC_019420	XLOC_019420	RBMS2	5:57167136-57219971	C	A	6.18616	12.1512	0.97398	2.05084	0.00075	0.01539	yes
XLOC_019383	XLOC_019383	MSRB3	5:48563805-48743354	C	A	6.55539	33.6884	2.3615	3.69823	5e-05	0.00173	yes
XLOC_019347	XLOC_019347	CNTN1	5:39998362-40264645	C	A	1.33231	8.14972	2.61282	4.0202	5e-05	0.00173	yes
XLOC_019332	XLOC_019332	PFKM	5:32312956-32337525	C	A	8.4856	14.3997	0.76295	1.85196	0.0015	0.02523	yes
XLOC_019318	XLOC_019318	ENSBTAG00000037775	5:30713143-30723571	C	A	41.1498	21.8972	-0.9101	-2.347	0.00015	0.00439	yes
XLOC_019277	XLOC_019277	TNS2	5:27069112-27082523	C	A	2.96565	4.92919	0.733	1.81376	0.0018	0.02893	yes
XLOC_019244	XLOC_019244	FGD6	5:24928041-25025876	C	A	6.72249	11.754	0.80608	1.99963	0.00065	0.01401	yes
XLOC_019216	XLOC_019216	RASSF9	5:15546052-15579641	C	A	11.2992	24.1642	1.09665	2.31808	0.00015	0.00439	yes
XLOC_019197	XLOC_019197	NAP1L1	5:5575919-5612121	C	A	49.5332	82.1422	0.72973	1.93403	0.00065	0.01401	yes
XLOC_019196	XLOC_019196	PHLDA1	5:5557938-5559917	C	A	4.78159	1.47216	-1.6996	-2.5208	0.00025	0.00667	yes
XLOC_019184	XLOC_019184	CRELD2	5:120933368-120940333	C	A	15.4182	4.79539	-1.6849	-3.2945	5e-05	0.00173	yes
XLOC_019103	XLOC_019103	SYNGR1	5:111293865-111317963	C	A	41.3413	25.2021	-0.714	-1.7088	0.0037	0.04696	yes
XLOC_019092	XLOC_019092	MAFF	5:110475769-110484826	C	A	6.97424	3.29346	-1.0824	-2.189	0.00035	0.00854	yes
XLOC_019089	XLOC_019089	MICALL1	5:110213000-110240434	C	A	15.1365	7.79082	-0.9582	-2.5837	5e-05	0.00173	yes
XLOC_019072	XLOC_019072	CECR2	5:109515048-109553453	C	A	2.42577	1.13119	-1.1006	-2.1405	0.00055	0.01235	yes
XLOC_019063	XLOC_019063	B4GALNT3	5:107909392-107934878	C	A	26.8558	13.9142	-0.9487	-2.4578	0.0001	0.00317	yes
XLOC_019058	XLOC_019058	DDX11	5:107471743-107498328	C	A	4.05676	2.22466	-0.8667	-1.7383	0.0033	0.04379	yes
XLOC_019022	XLOC_019022	C1RL	5:103633959-103644323	C	A	4.63525	1.96729	-1.2364	-1.9624	0.0006	0.01318	yes
XLOC_018938	XLOC_018938	LMO3	5:93693960-93757644	C	A	2.80951	15.1009	2.42625	3.17523	5e-05	0.00173	yes
XLOC_018924	XLOC_018924	KCNJ8	5:88852392-88860007	C	A	1.66701	4.88041	1.54974	2.26407	0.00035	0.00854	yes
XLOC_018923	XLOC_018923	ABCC9	5:88677585-88831324	C	A	1.8835	5.50541	1.54743	2.95601	5e-05	0.00173	yes
XLOC_018918	XLOC_018918	SOX5	5:86571272-87036285	C	A	1.8617	5.13124	2.26132	3.36848	5e-05	0.00173	yes
XLOC_018916	XLOC_018916	CASC1	5:85217885-85310153	C	A	1.20113	3.48253	1.53575	1.93918	0.0033	0.04379	yes
XLOC_018900	XLOC_018900	TMTC1	5:80191842-80498478	C	A	2.38171	6.24915	1.39166	2.85313	5e-05	0.00173	yes
XLOC_018874	XLOC_018874	MCM5	5:73990686-74009154	C	A	13.8928	8.31976	-0.7397	-1.8452	0.00115	0.02106	yes
XLOC_018867	XLOC_018867	TIMP3	5:71475846-71926718	C	A	23.2023	43.7311	0.91439	2.37349	5e-05	0.00173	yes
XLOC_018856	XLOC_018856	TCP11L2	5:70013666-70054229	C	A	6.05331	10.8403	0.8406	1.96497	0.0006	0.01318	yes
XLOC_018847	XLOC_018847	HSP90B1	5:67940791-67959532	C	A	266.542	147.663	-0.8521	-1.9562	0.0012	0.02159	yes
XLOC_018841	XLOC_018841	CHPT1	5:65852753-65888886	C	A	10.9997	21.3541	0.95705	1.8843	0.0012	0.02159	yes
XLOC_018836	XLOC_018836	UTP20	5:65522972-65609012	C	A	13.3336	7.81838	-0.7701	-2.0312	0.00035	0.00854	yes
XLOC_018793	XLOC_018793	ITGA7	5:57874053-57898519	C	A	2.16269	6.19897	1.5192	3.18081	5e-05	0.00173	yes
XLOC_018750	XLOC_018750	ARHGEF25	5:56205532-56212752	C	A	4.15805	18.2844	2.13663	4.30871	5e-05	0.00173	yes
XLOC_018715	XLOC_018715	ENSBTAG00000000198	5:44443586-44448198	C	A	534.1	129.725	-2.0417	-4.7762	5e-05	0.00173	yes
XLOC_018714	XLOC_018714	ENSBTAG00000022971	5:44421168-44426117	C	A	82.1208	15.1567	-2.4378	-4.0773	5e-05	0.00173	yes
XLOC_018697	XLOC_018697	PDZRN4	5:39422869-39442801	C	A	4.26595	11.6427	1.44848	2.78194	5e-05	0.00173	yes
XLOC_018692	XLOC_018692	PRICKLE1	5:38273722-38388071	C	A	1.53685	4.17129	1.44052	2.48068	0.0002	0.00555	yes
XLOC_018676	XLOC_018676	AMIGO2	5:33340317-33341883	C	A	1.9501	7.0765	1.85949	2.58567	0.00015	0.00439	yes
XLOC_018674	XLOC_018674	ENDOU	5:32731731-32748812	C	A	394.807	221.666	-0.8328	-1.8098	0.0024	0.03531	yes
XLOC_018616	XLOC_018616	SMAGP	5:28683697-28709507	C	A	14.7666	7.13661	-1.049	-2.2086	5e-05	0.00173	yes
XLOC_018600	XLOC_018600	KRT6B	5:27577905-27583350	C	A	345.276	197.781	-0.8038	-1.7586	0.0021	0.03202	yes
XLOC_018585	XLOC_018585	KRT8	5:27213749-27221177	C	A	3.15636	1.22538	-1.365	-1.9515	0.00195	0.03039	yes
XLOC_018573	XLOC_018573	CALCOCO1	5:26489543-26503712	C	A	12.0396	25.7314	1.09574	2.78962	5e-05	0.00173	yes
XLOC_018487	XLOC_018487	SMARCD3	4:114615443-114680160	C	A	2.98535	8.80766	1.56086	2.98076	5e-05	0.00173	yes
XLOC_018477	XLOC_018477	KCNH2	4:114325567-114357974	C	A	1.51758	2.88679	1.86608	2.69364	0.00015	0.00439	yes
XLOC_018463	XLOC_018463	PDIA4	4:112989513-113006466	C	A	71.9882	35.678	-1.0127	-2.5792	5e-05	0.00173	yes
XLOC_018458	XLOC_018458	TCAF1	4:107839225-107876940	C	A	5.37085	12.5097	1.21982	3.09495	5e-05	0.00173	yes
XLOC_018457	XLOC_018457	TCAF2	4:107804451-107821622	C	A	8.00905	4.66678	-0.7792	-1.8698	0.0013	0.02281	yes
XLOC_018431	XLOC_018431	MKRN1	4:104662858-104680302	C	A	39.0383	24.5453	-0.6694	-1.7015	0.00285	0.03983	yes
XLOC_018430	XLOC_018430	SLC37A3	4:104577332-104624773	C	A	57.2281	33.9022	-0.7553	-2.0286	0.0006	0.01318	yes
XLOC_018420	XLOC_018420	KIAA1549	4:103305513-103380070	C	A	1.24407	1.70406	1.52839	2.05431	0.0011	0.02048	yes
XLOC_018400	XLOC_018400	PLXNA4	4:96581219-97047201	C	A	1.55875	2.51295	1.43709	2.37175	0.0001	0.00317	yes
XLOC_018377	XLOC_018377	RBM28	4:93313524-93344527	C	A	6.24565	3.32057	-0.9114	-1.7747	0.0029	0.04024	yes
XLOC_018353	XLOC_018353	CADPS2	4:87522150-88100974	C	A	1.40168	2.05823	1.39756	1.80531	0.00355	0.04588	yes
XLOC_018350	XLOC_018350	AASS	4:87301469-87373279	C	A	6.57117	22.6568	1.78572	3.805	5e-05	0.00173	yes
XLOC_018349	XLOC_018349	FAM3C	4:86620369-86674480	C	A	30.2449	17.521	-0.7876	-2.0504	0.0006	0.01318	yes
XLOC_018348	XLOC_018348	TSPAN12	4:86039504-86111099	C	A	5.0845	12.839	1.33636	2.52881	5e-05	0.00173	yes
XLOC_018295	XLOC_018295	MTURN	4:66610954-66643765	C	A	2.23139	6.49269	1.54088	3.24811	5e-05	0.00173	yes
XLOC_018292	XLOC_018292	GARS	4:66102955-66156434	C	A	71.603	40.5285	-0.8211	-1.9377	0.0017	0.02762	yes
XLOC_018271	XLOC_018271	DNAJB9	4:59970935-59973819	C	A	32.1597	14.0319	-1.1965	-2.8268	5e-05	0.00173	yes
XLOC_018269	XLOC_018269	ENSBTAG00000020620	4:58724264-58724900	C	A	2.46209	16.2168	2.71953	3.13799	0.0001	0.00317	yes
XLOC_018265	XLOC_018265	ZNF277	4:55994118-56128665	C	A	31.2321	59.7305	0.93544	2.38252	5e-05	0.00173	yes
XLOC_018264	XLOC_018264	IFRD1	4:55872975-55896662	C	A	31.5572	15.6307	-1.0136	-2.5803	5e-05	0.00173	yes
XLOC_018261	XLOC_018261	FOXP2	4:54087328-54164075	C	A	1.9426	6.71122	1.78858	3.09124	5e-05	0.00173	yes
XLOC_018256	XLOC_018256	CAV1	4:52173109-52208687	C	A	42.7747	104.202	1.28455	3.00486	5e-05	0.00173	yes
XLOC_018255	XLOC_018255	MET	4:51912651-52042198	C	A	20.0599	30.7089	0.61435	1.64632	0.00365	0.04655	yes
XLOC_018247	XLOC_018247	PNPLA8	4:49867701-49907595	C	A	98.9602	60.3397	-0.7137	-1.889	0.00175	0.02826	yes
XLOC_018241	XLOC_018241	LAMB1	4:49263418-49339822	C	A	14.985	28.9159	0.94835	2.486	0.0001	0.00317	yes
XLOC_018240	XLOC_018240	SLC26A3	4:49058942-49092515	C	A	267.661	113.722	-1.2349	-2.8127	5e-05	0.00173	yes
XLOC_018231	XLOC_018231	PUS7	4:46858941-46912545	C	A	15.1869	6.96784	-1.1241	-2.7029	5e-05	0.00173	yes
XLOC_018222	XLOC_018222	NAPEPLD	4:44665682-44720623	C	A	3.45971	7.43623	1.10392	1.73897	0.00395	0.0492	yes
XLOC_018194	XLOC_018194	MACC1	4:28835991-28861721	C	A	41.2049	23.4281	-0.8146	-2.1242	0.0002	0.00555	yes
XLOC_018179	XLOC_018179	SOSTDC1	4:24927682-24931927	C	A	2.84985	7.95522	1.48102	2.3697	0.0003	0.00767	yes
XLOC_018178	XLOC_018178	ISPD	4:24492020-24886037	C	A	2.29279	5.31283	1.21238	1.86043	0.00265	0.03783	yes
XLOC_018173	XLOC_018173	DGKB	4:22333432-23127587	C	A	1.32041	3.49242	1.40324	2.11421	0.00045	0.01053	yes
XLOC_018170	XLOC_018170	THSD7A	4:19450655-19727595	C	A	1.4574	2.96679	2.10431	3.14003	5e-05	0.00173	yes
XLOC_018158	XLOC_018158	ASNS	4:15035753-15183208	C	A	64.972	14.7716	-2.137	-4.514	5e-05	0.00173	yes
XLOC_018156	XLOC_018156	SLC25A13	4:13345305-13529584	C	A	5.75157	3.18082	-0.8546	-1.6795	0.00395	0.0492	yes
XLOC_018155	XLOC_018155	PDK4	4:12754201-12767677	C	A	16.0353	35.7726	1.1576	2.92106	5e-05	0.00173	yes
XLOC_018134	XLOC_018134	CYP51A1	4:9306413-9323252	C	A	105.645	57.6415	-0.874	-2.3164	0.0001	0.00317	yes
XLOC_018131	XLOC_018131	C4H7orf57	4:7576862-7605503	C	A	10.4804	4.41043	-1.2487	-2.472	0.0001	0.00317	yes
XLOC_018130	XLOC_018130	UPP1	4:7528099-7556112	C	A	24.7252	9.94434	-1.314	-2.7969	5e-05	0.00173	yes
XLOC_018098	XLOC_018098	NOS3	4:114375966-114394483	C	A	1.19232	2.38018	0.99729	1.89115	0.0017	0.02762	yes
XLOC_017978	XLOC_017978	RAB19	4:104631511-104644646	C	A	15.3741	5.59157	-1.4592	-3.0632	5e-05	0.00173	yes
XLOC_017967	XLOC_017967	CHRM2	4:101552611-101554085	C	A	1.88842	5.76928	2.42446	2.66528	0.0013	0.02281	yes
XLOC_017957	XLOC_017957	CALD1	4:99475014-99580189	C	A	30.3966	99.5636	1.71171	3.88978	5e-05	0.00173	yes
XLOC_017933	XLOC_017933	FLNC	4:93609407-93636607	C	A	16.2167	40.6872	1.3271	2.30493	5e-05	0.00173	yes
XLOC_017909	XLOC_017909	CPED1	4:86250172-86572861	C	A	3.08686	11.4415	1.89006	3.66628	5e-05	0.00173	yes
XLOC_017835	XLOC_017835	JAZF1	4:68444077-68773093	C	A	3.01696	7.44998	1.30414	1.8438	0.00245	0.03577	yes
XLOC_017754	XLOC_017754	SEMA3C	4:40140493-40345588	C	A	25.7146	40.9336	0.6707	1.66735	0.00335	0.04415	yes
XLOC_017737	XLOC_017737	ENSBTAG00000005997	4:33026386-33095702	C	A	25.2676	14.3282	-0.8184	-2.1696	0.0002	0.00555	yes
XLOC_017722	XLOC_017722	HDAC9	4:27174249-27457097	C	A	1.13735	3.69375	1.69941	2.67272	0.0001	0.00317	yes
XLOC_017707	XLOC_017707	C1GALT1	4:15183825-15227662	C	A	51.0715	20.394	-1.3244	-3.2817	5e-05	0.00173	yes
XLOC_017698	XLOC_017698	DYNC1I1	4:12944829-13323452	C	A	1.79907	5.83813	2.59806	3.20735	5e-05	0.00173	yes
XLOC_017693	XLOC_017693	PPP1R9A	4:12038498-12381524	C	A	1.93837	3.41278	1.36247	2.16657	0.0008	0.01625	yes
XLOC_017688	XLOC_017688	GNG11	4:11074736-11079756	C	A	17.4725	47.0373	1.42872	2.74974	5e-05	0.00173	yes
XLOC_017621	XLOC_017621	GJB3	3:111493038-111498704	C	A	3.07072	1.76945	-1.4282	-1.9216	0.00355	0.04588	yes
XLOC_017616	XLOC_017616	ZMYM4	3:110912670-110988583	C	A	4.32034	8.73008	1.01485	2.40293	5e-05	0.00173	yes
XLOC_017604	XLOC_017604	ZC3H12A	3:108990073-108999453	C	A	16.9521	9.06483	-0.9031	-2.1568	0.0003	0.00767	yes
XLOC_017577	XLOC_017577	CTPS1	3:105800996-105832415	C	A	9.96709	3.67199	-1.4406	-3.0276	5e-05	0.00173	yes
XLOC_017558	XLOC_017558	TMEM125	3:103337707-103339562	C	A	13.9735	7.63047	-0.8729	-2.123	0.0005	0.01138	yes
XLOC_017549	XLOC_017549	ST3GAL3	3:102718270-102744545	C	A	1.37458	3.60094	1.38939	1.81737	0.00285	0.03983	yes
XLOC_017528	XLOC_017528	HPDL	3:101333429-101335081	C	A	3.10778	1.70957	-1.5707	-1.9772	0.0014	0.024	yes
XLOC_017467	XLOC_017467	NFIA	3:84749655-85167847	C	A	8.02177	14.095	0.8132	1.95263	0.0008	0.01625	yes
XLOC_017448	XLOC_017448	RAVER2	3:80962815-81052011	C	A	1.98158	6.02492	2.35592	2.88438	5e-05	0.00173	yes
XLOC_017428	XLOC_017428	CTH	3:75082358-75109443	C	A	18.0033	6.15023	-1.5496	-3.1644	5e-05	0.00173	yes
XLOC_017408	XLOC_017408	NEXN	3:66998943-67053966	C	A	1.97473	5.1472	1.38213	1.95188	0.0026	0.03727	yes
XLOC_017386	XLOC_017386	CLCA1	3:57702752-57736671	C	A	2.27109	1.21307	-2.5767	-2.3928	0.00195	0.03039	yes
XLOC_017383	XLOC_017383	ENSBTAG00000021501	3:57499183-57531728	C	A	9.76248	4.1072	-1.2491	-2.5724	0.0001	0.00317	yes
XLOC_017321	XLOC_017321	NTNG1	3:35969786-36337030	C	A	1.29541	2.89116	2.67848	2.95416	5e-05	0.00173	yes
XLOC_017282	XLOC_017282	CHI3L2	3:32269407-32284496	C	A	22.0262	1.53635	-3.8416	-5.0542	5e-05	0.00173	yes
XLOC_017258	XLOC_017258	ATP1A1	3:27002872-27025641	C	A	565.108	285.207	-0.9865	-1.8582	0.0022	0.03317	yes
XLOC_017240	XLOC_017240	CHD1L	3:22486872-22551400	C	A	28.4412	17.7323	-0.6816	-1.7457	0.002	0.03103	yes
XLOC_017215	XLOC_017215	PLEKHO1	3:20519725-20528784	C	A	9.77445	33.059	1.75795	3.96669	5e-05	0.00173	yes
XLOC_017214	XLOC_017214	CA14	3:20420022-20427199	C	A	1.15311	2.32558	3.11397	2.34745	0.0021	0.03202	yes
XLOC_017176	XLOC_017176	SPRR3	3:17796521-17798340	C	A	133.32	28.1996	-2.2412	-5.5494	5e-05	0.00173	yes
XLOC_017168	XLOC_017168	NPR1	3:16747640-16761172	C	A	1.57606	2.38188	1.26235	1.90777	0.00245	0.03577	yes
XLOC_017071	XLOC_017071	ATP1A2	3:9645439-9670496	C	A	1.95415	4.67116	1.94394	3.30786	5e-05	0.00173	yes
XLOC_017050	XLOC_017050	PCP4L1	3:8249980-8276724	C	A	2.47337	8.75973	1.82441	2.64487	5e-05	0.00173	yes
XLOC_017047	XLOC_017047	HSPA6	3:8027844-8029776	C	A	3.86572	13.1225	1.76324	3.40221	5e-05	0.00173	yes
XLOC_017035	XLOC_017035	DDR2	3:6672017-6847222	C	A	5.46926	13.4816	1.30158	2.92609	5e-05	0.00173	yes
XLOC_016967	XLOC_016967	RAMP1	3:117913715-117955245	C	A	2.03433	6.03273	1.56826	2.17512	0.0011	0.02048	yes
XLOC_016919	XLOC_016919	CSF3R	3:110001844-110012507	C	A	1.97728	1.28816	-1.7619	-1.9086	0.0034	0.04455	yes
XLOC_016891	XLOC_016891	ENSBTAG00000031600	3:106880038-106880542	C	A	3.06408	1.0021	0.69704	1.90777	5e-05	0.00173	yes
XLOC_016797	XLOC_016797	ORC1	3:94543866-94575375	C	A	4.52157	2.19795	-1.0407	-1.8637	0.0014	0.024	yes
XLOC_016768	XLOC_016768	TACSTD2	3:88032647-88033607	C	A	138.664	69.9958	-0.9863	-2.6519	5e-05	0.00173	yes
XLOC_016755	XLOC_016755	KANK4	3:83834790-83876648	C	A	1.39351	4.56648	3.18002	3.76642	5e-05	0.00173	yes
XLOC_016711	XLOC_016711	TTLL7	3:60357481-60449087	C	A	1.30836	5.2757	2.01161	2.89034	5e-05	0.00173	yes
XLOC_016703	XLOC_016703	MCOLN3	3:59252315-59280289	C	A	1.217	2.89267	3.12467	2.82371	0.00255	0.03695	yes
XLOC_016698	XLOC_016698	DDAH1	3:58808969-58965541	C	A	1.01629	3.02645	1.57431	2.26605	0.0008	0.01625	yes
XLOC_016656	XLOC_016656	BCAR3	3:49850608-50069722	C	A	1.24206	1.88628	1.87238	2.09896	0.00185	0.02941	yes
XLOC_016654	XLOC_016654	GCLM	3:49741374-49759098	C	A	27.3955	44.4131	0.69704	1.81149	0.00215	0.03256	yes
XLOC_016645	XLOC_016645	DPYD	3:45563731-46487165	C	A	14.3195	30.316	1.08209	2.85434	5e-05	0.00173	yes
XLOC_016610	XLOC_016610	GSTM3	3:33768049-33770824	C	A	92.9792	166.935	0.84431	2.07865	0.0003	0.00767	yes
XLOC_016604	XLOC_016604	KCNA2	3:32942121-32945611	C	A	1.28657	2.44439	2.3335	2.36792	0.00135	0.02353	yes
XLOC_016595	XLOC_016595	WDR77	3:32020913-32030445	C	A	11.2032	6.16718	-0.8612	-1.9191	0.001	0.01912	yes
XLOC_016538	XLOC_016538	FMO5	3:22571921-22615024	C	A	87.6623	49.3604	-0.8286	-2.1098	0.00035	0.00854	yes
XLOC_016523	XLOC_016523	TXNIP	3:21489096-21493251	C	A	317.371	736.267	1.21406	2.30222	5e-05	0.00173	yes
XLOC_016462	XLOC_016462	S100A7	3:16967601-16971446	C	A	1.0032	1.72227	0.79988	2.39905	0.0017	0.02762	yes
XLOC_016456	XLOC_016456	S100A14	3:16827336-16829392	C	A	119.766	76.1065	-0.6541	-1.7752	0.00295	0.04076	yes
XLOC_016442	XLOC_016442	SHE	3:16143798-16162170	C	A	1.61257	3.26242	1.01658	1.79755	0.00325	0.04347	yes
XLOC_016430	XLOC_016430	MUC1	3:15482855-15486936	C	A	2.17009	1.16269	-2.8464	-3.0345	5e-05	0.00173	yes
XLOC_016389	XLOC_016389	CD5L	3:12546983-12563851	C	A	1.15799	3.30493	1.513	1.81368	0.00335	0.04415	yes
XLOC_016364	XLOC_016364	VSIG8	3:9942946-9950485	C	A	15.0053	4.95601	-1.5982	-3.2724	5e-05	0.00173	yes
XLOC_016321	XLOC_016321	CCDC190	3:6560554-6569286	C	A	1.40132	3.11756	2.39958	2.32572	0.0016	0.02641	yes
XLOC_016314	XLOC_016314	ALDH9A1	3:3252170-3281221	C	A	12.656	24.8673	0.97442	2.45223	0.0001	0.00317	yes
XLOC_016288	XLOC_016288	TALDO1	29:50856121-50863486	C	A	187.714	115.749	-0.6975	-1.7775	0.0015	0.02523	yes
XLOC_016274	XLOC_016274	TNNT3	29:50218483-50233948	C	A	3.76072	1.73581	-1.9076	-1.4937	0.00245	0.03577	yes
XLOC_016264	XLOC_016264	DHCR7	29:48930323-48950644	C	A	18.3428	10.8219	-0.7613	-1.9327	0.0012	0.02159	yes
XLOC_016255	XLOC_016255	MRGPRF	29:47009943-47019518	C	A	4.53231	11.2974	1.31767	2.68112	5e-05	0.00173	yes
XLOC_016183	XLOC_016183	PYGM	29:43606011-43617848	C	A	1.47111	5.49437	1.90105	2.94575	5e-05	0.00173	yes
XLOC_016061	XLOC_016061	SRPRA	29:29986075-29991236	C	A	50.0627	31.5753	-0.6649	-1.7625	0.0022	0.03317	yes
XLOC_016057	XLOC_016057	CDON	29:29694498-29757830	C	A	3.73188	6.80222	0.8661	1.9808	0.0005	0.01138	yes
XLOC_016010	XLOC_016010	SAA3	29:26668046-26671801	C	A	116.55	12.0529	-3.2735	-5.631	5e-05	0.00173	yes
XLOC_016005	XLOC_016005	ZDHHC13	29:26024000-26075124	C	A	27.8793	16.791	-0.7315	-1.8478	0.00125	0.02225	yes
XLOC_015958	XLOC_015958	FAT3	29:1965868-2605125	C	A	1.33504	2.36341	2.02484	3.54768	5e-05	0.00173	yes
XLOC_015924	XLOC_015924	IGF2	29:50046625-50065230	C	A	10.9348	21.5419	0.97822	2.61828	5e-05	0.00173	yes
XLOC_015918	XLOC_015918	CDKN1C	29:49368786-49370785	C	A	1.25222	3.53644	1.49782	2.10128	0.0009	0.01758	yes
XLOC_015915	XLOC_015915	CARS	29:49202353-49254992	C	A	17.716	9.30714	-0.9286	-2.2772	5e-05	0.00173	yes
XLOC_015882	XLOC_015882	RHOD	29:45685401-45694819	C	A	6.33264	2.05849	-1.6212	-2.2657	0.0007	0.01466	yes
XLOC_015874	XLOC_015874	CCS	29:45274393-45288010	C	A	12.827	30.4528	1.24739	2.84559	5e-05	0.00173	yes
XLOC_015871	XLOC_015871	DPP3	29:45167008-45198892	C	A	29.3856	16.8692	-0.8007	-2.1229	0.00035	0.00854	yes
XLOC_015870	XLOC_015870	PELI3	29:45153623-45162953	C	A	1.43359	2.52628	1.81561	1.9784	0.00325	0.04347	yes
XLOC_015863	XLOC_015863	CST6	29:44766935-44768173	C	A	409.361	224.193	-0.8686	-2.0363	0.00025	0.00667	yes
XLOC_015854	XLOC_015854	OVOL1	29:44574559-44585598	C	A	33.4895	17.5795	-0.9298	-2.4867	5e-05	0.00173	yes
XLOC_015799	XLOC_015799	SLC3A2	29:41855870-41896760	C	A	55.3525	25.2153	-1.1344	-2.622	5e-05	0.00173	yes
XLOC_015763	XLOC_015763	TMEM132A	29:37842837-37856699	C	A	1.75348	3.78108	1.10858	2.36453	0.00035	0.00854	yes
XLOC_015761	XLOC_015761	CCDC86	29:37751107-37759830	C	A	7.96664	3.43449	-1.2139	-2.4099	0.0003	0.00767	yes
XLOC_015750	XLOC_015750	TMEM45B	29:36619710-36645779	C	A	110.601	64.2488	-0.7836	-2.0728	0.0003	0.00767	yes
XLOC_015720	XLOC_015720	TBRG1	29:28469439-28481171	C	A	16.8829	9.8098	-0.7833	-1.8245	0.00195	0.03039	yes
XLOC_015641	XLOC_015641	RAB30	29:12658759-12754007	C	A	4.62678	10.1344	1.13118	2.05489	0.00095	0.01835	yes
XLOC_015639	XLOC_015639	ENSBTAG00000027868	29:12105146-12324134	C	A	22.5056	12.039	-0.9026	-1.9207	0.00185	0.02941	yes
XLOC_015632	XLOC_015632	ME3	29:8947351-9168579	C	A	1.37886	3.72273	1.43289	2.22481	0.0006	0.01318	yes
XLOC_015631	XLOC_015631	FZD4	29:8669605-8673380	C	A	2.75016	5.47309	0.99284	1.64363	0.004	0.04964	yes
XLOC_015568	XLOC_015568	MMRN2	28:41886523-41901491	C	A	6.39591	10.8867	0.76734	1.91324	0.0007	0.01466	yes
XLOC_015551	XLOC_015551	KCNMA1	28:32807350-33587986	C	A	5.32651	17.0967	1.68246	3.1428	5e-05	0.00173	yes
XLOC_015540	XLOC_015540	CAMK2G	28:29878539-29930559	C	A	11.7883	20.3335	0.78651	1.81972	0.0026	0.03727	yes
XLOC_015509	XLOC_015509	PPA1	28:26576201-26614511	C	A	118.82	64.5944	-0.8793	-2.3274	0.0001	0.00317	yes
XLOC_015504	XLOC_015504	TACR2	28:25925831-25938658	C	A	2.3037	6.82178	1.5662	2.75304	5e-05	0.00173	yes
XLOC_015472	XLOC_015472	FAM13C	28:14904832-15136823	C	A	1.17036	3.21864	1.45949	2.29336	0.0005	0.01138	yes
XLOC_015454	XLOC_015454	NID1	28:8733208-8829937	C	A	5.50188	10.266	0.89988	2.19905	0.00015	0.00439	yes
XLOC_015428	XLOC_015428	RHOU	28:2167763-2177307	C	A	9.2624	5.52227	-0.7461	-1.7017	0.00335	0.04415	yes
XLOC_015415	XLOC_015415	CXCL12	28:45410675-45418793	C	A	3.23865	7.70075	1.24961	2.17041	0.0004	0.00956	yes
XLOC_015400	XLOC_015400	WDFY4	28:43426275-43657765	C	A	1.26487	2.30341	0.86478	1.98926	0.00065	0.01401	yes
XLOC_015392	XLOC_015392	ADIRF	28:41912321-41914565	C	A	121.589	202.85	0.7384	1.8876	0.0013	0.02281	yes
XLOC_015390	XLOC_015390	BMPR1A	28:41817914-41875990	C	A	19.141	38.5198	1.00894	2.55	5e-05	0.00173	yes
XLOC_015365	XLOC_015365	PPIF	28:35167544-35173642	C	A	48.3097	17.6809	-1.4501	-3.0468	5e-05	0.00173	yes
XLOC_015353	XLOC_015353	PLAU	28:29964982-29971029	C	A	10.4534	6.12861	-0.7703	-1.7028	0.00315	0.04256	yes
XLOC_015344	XLOC_015344	MCU	28:28868082-29061027	C	A	33.8965	18.6187	-0.8644	-1.9326	0.0011	0.02048	yes
XLOC_015330	XLOC_015330	TSPAN15	28:25960050-26012583	C	A	5.25416	9.54736	0.86164	1.74784	0.00325	0.04347	yes
XLOC_015323	XLOC_015323	SRGN	28:25631916-25647735	C	A	80.8521	42.5787	-0.9252	-2.3343	0.00015	0.00439	yes
XLOC_015321	XLOC_015321	DDX21	28:25376358-25399768	C	A	57.244	33.4695	-0.7743	-2.0802	0.00025	0.00667	yes
XLOC_015315	XLOC_015315	TET1	28:25073148-25191276	C	A	1.82347	3.07087	1.33046	2.25183	0.0003	0.00767	yes
XLOC_015291	XLOC_015291	BMS1	28:13294666-13325141	C	A	24.4289	15.5848	-0.6484	-1.7529	0.0028	0.03938	yes
XLOC_015285	XLOC_015285	CHRM3	28:12810766-12812539	C	A	1.41225	4.0813	2.90194	2.87134	0.0005	0.01138	yes
XLOC_015281	XLOC_015281	RYR2	28:9965915-10567332	C	A	1.63025	8.77211	2.42783	4.76156	5e-05	0.00173	yes
XLOC_015278	XLOC_015278	ACTN2	28:9403201-9450916	C	A	1.61435	6.48689	2.00658	2.98029	5e-05	0.00173	yes
XLOC_015244	XLOC_015244	URB2	28:596926-623066	C	A	7.05815	3.28961	-1.1014	-2.6534	5e-05	0.00173	yes
XLOC_015195	XLOC_015195	RAB11FIP1	27:32823608-32863935	C	A	8.08403	4.92072	-0.7162	-1.7811	0.00245	0.03577	yes
XLOC_015190	XLOC_015190	DUSP26	27:28963364-28969954	C	A	1.60575	5.70915	3.23648	3.72488	5e-05	0.00173	yes
XLOC_015151	XLOC_015151	PDLIM3	27:14769570-14800205	C	A	16.2613	73.3382	2.17312	4.31953	5e-05	0.00173	yes
XLOC_015120	XLOC_015120	TAP	27:4888372-4890323	C	A	614.328	65.8245	-3.2223	-5.6704	5e-05	0.00173	yes
XLOC_015103	XLOC_015103	PSD3	27:38483891-38797972	C	A	4.78222	9.20946	0.94544	2.18298	0.00035	0.00854	yes
XLOC_015071	XLOC_015071	TACC1	27:33597618-33659545	C	A	4.86635	11.2913	1.2143	2.70744	5e-05	0.00173	yes
XLOC_015055	XLOC_015055	MAK16	27:28406556-28427209	C	A	20.885	11.3264	-0.8828	-1.8474	0.0021	0.03202	yes
XLOC_015048	XLOC_015048	RBPMS	27:25637685-25816012	C	A	3.42856	12.458	1.8614	3.23976	5e-05	0.00173	yes
XLOC_015038	XLOC_015038	DLC1	27:22814892-22993901	C	A	4.5543	9.78214	1.10292	2.66036	5e-05	0.00173	yes
XLOC_015037	XLOC_015037	ENSBTAG00000024526	27:22570242-22576884	C	A	4.83603	10.5169	1.12082	1.89799	0.00205	0.03155	yes
XLOC_015009	XLOC_015009	ANKRD37	27:14706020-14708632	C	A	14.0444	6.63097	-1.0827	-1.7603	0.0033	0.04379	yes
XLOC_014982	XLOC_014982	LAP	27:5124122-5125987	C	A	373.643	54.0893	-2.7883	-4.7988	5e-05	0.00173	yes
XLOC_014941	XLOC_014941	CPXM2	26:43829292-43966907	C	A	1.5767	3.20188	1.93284	2.54055	0.00015	0.00439	yes
XLOC_014869	XLOC_014869	ENSBTAG00000003580	26:22898555-22904894	C	A	4.09642	16.9941	2.0526	4.22095	5e-05	0.00173	yes
XLOC_014852	XLOC_014852	SCD	26:21141591-21148318	C	A	45.812	18.661	-1.2957	-2.6473	5e-05	0.00173	yes
XLOC_014817	XLOC_014817	BLNK	26:17380664-17466937	C	A	17.0189	9.6391	-0.8202	-1.8773	0.00145	0.02454	yes
XLOC_014814	XLOC_014814	SORBS1	26:16721038-16919269	C	A	7.20191	29.0036	2.00978	4.04972	5e-05	0.00173	yes
XLOC_014813	XLOC_014813	ENSBTAG00000047823	26:16719279-16720929	C	A	1.35757	2.98728	2.47449	2.68142	0.00065	0.01401	yes
XLOC_014796	XLOC_014796	PPP1R3C	26:13270025-13274922	C	A	4.81214	20.8476	2.11513	4.20121	5e-05	0.00173	yes
XLOC_014783	XLOC_014783	ANKRD22	26:10542378-10570091	C	A	27.7178	16.3328	-0.763	-1.804	0.0029	0.04024	yes
XLOC_014761	XLOC_014761	ENSBTAG00000015651	26:51082252-51105116	C	A	1.27998	2.05726	1.91696	1.99244	0.00145	0.02454	yes
XLOC_014760	XLOC_014760	ENSBTAG00000019919	26:51008297-51070531	C	A	1.62692	2.47535	1.23471	1.97114	0.00185	0.02941	yes
XLOC_014640	XLOC_014640	NOLC1	26:22692691-22701499	C	A	13.5013	7.01337	-0.9449	-2.356	0.00025	0.00667	yes
XLOC_014639	XLOC_014639	PPRC1	26:22677210-22691109	C	A	5.64627	2.8606	-0.981	-2.3814	5e-05	0.00173	yes
XLOC_014631	XLOC_014631	LZTS2	26:21703369-21710503	C	A	4.18314	7.18071	0.77954	1.85237	0.00165	0.02697	yes
XLOC_014623	XLOC_014623	ENSBTAG00000047957	26:21132750-21133969	C	A	24.1165	9.18775	-1.3922	-2.4628	5e-05	0.00173	yes
XLOC_014616	XLOC_014616	ENTPD7	26:20494068-20524328	C	A	9.0211	4.80153	-0.9098	-1.7958	0.00325	0.04347	yes
XLOC_014595	XLOC_014595	ENTPD1	26:17048734-17148143	C	A	1.76429	5.13419	1.54105	2.3297	0.00025	0.00667	yes
XLOC_014587	XLOC_014587	PLCE1	26:15372111-15701216	C	A	1.39844	2.03798	1.38137	1.95522	0.0019	0.02989	yes
XLOC_014553	XLOC_014553	LIPN	26:10464921-10496553	C	A	11.4889	3.67963	-1.6426	-2.3162	0.0003	0.00767	yes
XLOC_014530	XLOC_014530	CYP2W1	25:42306359-42310487	C	A	2.22336	5.09302	1.19578	1.98673	0.00085	0.01688	yes
XLOC_014487	XLOC_014487	CYP3A4	25:37125928-37175162	C	A	26.788	7.65013	-1.808	-3.7754	5e-05	0.00173	yes
XLOC_014427	XLOC_014427	CLDN4	25:33988116-33989662	C	A	138.608	78.6011	-0.8184	-2.0864	0.0007	0.01466	yes
XLOC_014401	XLOC_014401	PSPH	25:27955044-27977149	C	A	42.0257	22.0229	-0.9323	-2.0867	0.0003	0.00767	yes
XLOC_014392	XLOC_014392	PRSS53	25:27450355-27455369	C	A	19.2783	3.61432	-2.4152	-4.6723	5e-05	0.00173	yes
XLOC_014315	XLOC_014315	GPRC5B	25:17588927-17608885	C	A	1.97465	4.36594	1.14469	1.72234	0.0038	0.04787	yes
XLOC_014301	XLOC_014301	MYH11	25:14189694-14343745	C	A	82.9896	495.919	2.5791	2.69647	0.00155	0.02578	yes
XLOC_014231	XLOC_014231	PRSS27	25:2126943-2133828	C	A	12.1377	2.93357	-2.0488	-3.1725	5e-05	0.00173	yes
XLOC_014220	XLOC_014220	PKD1	25:1627977-1666088	C	A	5.56486	9.24186	0.73184	1.93932	0.001	0.01912	yes
XLOC_014179	XLOC_014179	TMEM8A	25:365645-374631	C	A	8.70625	4.21196	-1.0476	-2.3865	5e-05	0.00173	yes
XLOC_014167	XLOC_014167	PRKAR1B	25:42518064-42548418	C	A	1.02732	3.54773	1.788	1.82831	0.00265	0.03783	yes
XLOC_014126	XLOC_014126	AIMP2	25:38576191-38584314	C	A	19.936	11.8404	-0.7517	-1.7022	0.00285	0.03983	yes
XLOC_014057	XLOC_014057	ABHD11	25:34041447-34043848	C	A	140.701	77.4706	-0.8609	-2.2421	0.0001	0.00317	yes
XLOC_014022	XLOC_014022	TGFB1I1	25:27760810-27766954	C	A	2.41077	9.98807	2.05071	3.83458	5e-05	0.00173	yes
XLOC_013986	XLOC_013986	YPEL3	25:26451071-26454431	C	A	19.8565	31.8185	0.68026	1.68465	0.00375	0.04755	yes
XLOC_013964	XLOC_013964	PRKCB	25:21759691-22136705	C	A	3.18176	11.8991	1.90296	3.50268	5e-05	0.00173	yes
XLOC_013963	XLOC_013963	CHP2	25:21657895-21661311	C	A	19.2228	33.4697	0.80003	2.03746	0.00045	0.01053	yes
XLOC_013905	XLOC_013905	SNN	25:10417664-10425321	C	A	67.2607	42.8032	-0.652	-1.7015	0.00395	0.0492	yes
XLOC_013847	XLOC_013847	PRSS22	25:2179212-2183525	C	A	6.41789	1.9328	-1.7314	-2.4007	0.0002	0.00555	yes
XLOC_013809	XLOC_013809	CACNA1H	25:959757-984950	C	A	1.97042	5.30199	2.14832	4.35559	5e-05	0.00173	yes
XLOC_013776	XLOC_013776	SNRNP25	25:113119-115274	C	A	176.969	105.666	-0.744	-1.9881	0.00065	0.01401	yes
XLOC_013772	XLOC_013772	ENSBTAG00000037554	24:62394582-62406502	C	A	20.5936	4.2446	-2.2785	-3.8051	5e-05	0.00173	yes
XLOC_013758	XLOC_013758	ATP8B1	24:57380075-57487773	C	A	17.4168	10.8328	-0.6851	-1.7935	0.00215	0.03256	yes
XLOC_013704	XLOC_013704	PIEZO2	24:42638532-42753016	C	A	1.54846	2.19422	1.12261	1.92194	0.00185	0.02941	yes
XLOC_013697	XLOC_013697	MYOM1	24:37673545-37791756	C	A	1.33157	7.73051	2.53744	4.3756	5e-05	0.00173	yes
XLOC_013660	XLOC_013660	DSG1	24:26089488-26133405	C	A	13.6064	4.50084	-1.596	-3.4026	5e-05	0.00173	yes
XLOC_013648	XLOC_013648	DTNA	24:22445690-22767026	C	A	2.7717	9.15989	1.72456	2.12309	0.00015	0.00439	yes
XLOC_013630	XLOC_013630	ENSBTAG00000023026	24:12747968-12765314	C	A	47.8222	13.2893	-1.8474	-4.3623	5e-05	0.00173	yes
XLOC_013625	XLOC_013625	ENSBTAG00000034676	24:8845812-8847179	C	A	72.1592	35.7671	-1.0126	-2.4203	5e-05	0.00173	yes
XLOC_013598	XLOC_013598	SERPINB2	24:62591412-62609170	C	A	55.5855	24.7497	-1.1673	-3.0673	5e-05	0.00173	yes
XLOC_013597	XLOC_013597	SERPINB7	24:62512308-62530952	C	A	13.9589	2.72872	-2.3549	-3.3963	5e-05	0.00173	yes
XLOC_013595	XLOC_013595	SERPINB13	24:62340434-62350499	C	A	62.9277	32.1606	-0.9684	-2.3559	5e-05	0.00173	yes
XLOC_013583	XLOC_013583	SEC11C	24:58659024-58670236	C	A	39.9172	23.4629	-0.7666	-1.7206	0.00275	0.03892	yes
XLOC_013580	XLOC_013580	ZNF532	24:58491690-58551186	C	A	1.50298	3.83631	1.35189	2.70789	5e-05	0.00173	yes
XLOC_013556	XLOC_013556	CTIF	24:48769620-49013492	C	A	3.25841	6.25047	0.9398	1.85571	0.0028	0.03938	yes
XLOC_013539	XLOC_013539	LDLRAD4	24:43861726-43919241	C	A	5.24554	10.3191	0.97616	1.93291	0.0007	0.01466	yes
XLOC_013524	XLOC_013524	RAB31	24:42256080-42305185	C	A	6.7134	16.6687	1.31203	2.29634	0.00015	0.00439	yes
XLOC_013485	XLOC_013485	ZNF521	24:31675532-32049400	C	A	1.44244	2.71123	0.91044	1.76798	0.0023	0.03433	yes
XLOC_013474	XLOC_013474	DSC1	24:26283414-26321590	C	A	3.12853	1.80037	-1.4111	-2.1544	0.00085	0.01688	yes
XLOC_013437	XLOC_013437	ZNF516	24:2858678-2910274	C	A	1.83882	3.80604	1.1064	1.90598	0.0023	0.03433	yes
XLOC_013377	XLOC_013377	GMPR	23:40616329-40677006	C	A	1.70883	3.18266	1.62257	1.73641	0.0038	0.04787	yes
XLOC_013375	XLOC_013375	RBM24	23:39835981-39846198	C	A	1.46864	4.87522	3.04774	2.69037	0.00125	0.02225	yes
XLOC_013374	XLOC_013374	CAP2	23:39646542-39781557	C	A	5.33726	17.1408	1.68327	3.22534	5e-05	0.00173	yes
XLOC_013348	XLOC_013348	MRS2	23:33038550-33077190	C	A	11.2004	6.39851	-0.8077	-1.9223	0.0011	0.02048	yes
XLOC_013285	XLOC_013285	ENSBTAG00000035959	23:29961278-29962663	C	A	32.86	3.25582	-3.3352	-5.3369	5e-05	0.00173	yes
XLOC_013247	XLOC_013247	JSP.1	23:28469734-28473401	C	A	33.7153	19.6596	-0.7782	-1.8117	0.00245	0.03577	yes
XLOC_013210	XLOC_013210	HSPA1A	23:27331772-27333698	C	A	221.812	534.401	1.26858	2.66217	5e-05	0.00173	yes
XLOC_013207	XLOC_013207	C2	23:27231724-27243367	C	A	8.84732	4.27095	-1.0507	-2.2036	0.00035	0.00854	yes
XLOC_013206	XLOC_013206	CFB	23:27225269-27231292	C	A	123.707	43.8303	-1.4969	-3.6423	5e-05	0.00173	yes
XLOC_013201	XLOC_013201	TNXB	23:27083668-27136954	C	A	5.98269	10.7051	0.83943	2.14128	0.0004	0.00956	yes
XLOC_013191	XLOC_013191	ENSBTAG00000037605	23:25426329-25430097	C	A	14.0806	43.8407	1.63856	2.87536	5e-05	0.00173	yes
XLOC_013181	XLOC_013181	GSTA3	23:24875607-24890466	C	A	372.982	639.694	0.77828	1.88969	0.0009	0.01758	yes
XLOC_013177	XLOC_013177	MCM3	23:24438945-24456316	C	A	21.0213	12.4334	-0.7576	-1.9616	0.0007	0.01466	yes
XLOC_013146	XLOC_013146	XPO5	23:17044378-17085618	C	A	13.5605	8.20832	-0.7242	-1.8192	0.0021	0.03202	yes
XLOC_013038	XLOC_013038	BAG2	23:2956935-2966980	C	A	17.2404	55.502	1.68675	3.52135	5e-05	0.00173	yes
XLOC_012946	XLOC_012946	ENSBTAG00000003892	23:32463209-32520458	C	A	32.2641	57.5549	0.83501	2.07438	5e-05	0.00173	yes
XLOC_012847	XLOC_012847	IER3	23:28088455-28089722	C	A	143.781	80.5952	-0.8351	-2.1795	0.0003	0.00767	yes
XLOC_012840	XLOC_012840	PSORS1C2	23:27793272-27794712	C	A	4.17047	1.24706	-1.7417	-1.8394	0.003	0.0412	yes
XLOC_012789	XLOC_012789	BOLA-DQB	23:25375269-25388620	C	A	6.18224	1.46322	-3.1745	-3.1283	0.00015	0.00439	yes
XLOC_012763	XLOC_012763	ENPP4	23:19369191-19384102	C	A	8.20418	4.79403	-0.7751	-1.7812	0.0019	0.02989	yes
XLOC_012722	XLOC_012722	MDFI	23:15467449-15482249	C	A	29.2224	17.0989	-0.7732	-1.8156	0.00155	0.02578	yes
XLOC_012715	XLOC_012715	DAAM2	23:13775148-13829110	C	A	5.65529	15.8281	1.48482	3.27033	5e-05	0.00173	yes
XLOC_012701	XLOC_012701	CDKN1A	23:10560498-10568780	C	A	91.6211	50.4612	-0.8605	-2.2518	0.0001	0.00317	yes
XLOC_012674	XLOC_012674	PHF1	23:7528758-7534103	C	A	6.00857	10.1698	0.7592	1.78748	0.00185	0.02941	yes
XLOC_012662	XLOC_012662	BOLA-DYA	23:7011923-7018235	C	A	3.00056	1.29877	-2.7433	-2.3555	0.00225	0.03377	yes
XLOC_012648	XLOC_012648	RAB23	23:2936080-2953601	C	A	10.9822	30.4016	1.46898	2.54171	5e-05	0.00173	yes
XLOC_012641	XLOC_012641	MCM2	22:60565324-60581052	C	A	12.9462	7.7477	-0.7407	-1.8966	0.00095	0.01835	yes
XLOC_012638	XLOC_012638	KBTBD12	22:60249056-60288275	C	A	1.57931	5.47983	2.95103	3.37633	5e-05	0.00173	yes
XLOC_012633	XLOC_012633	H1FX	22:59841217-59841862	C	A	26.9612	50.2386	0.89791	2.0526	0.0004	0.00956	yes
XLOC_012628	XLOC_012628	HDAC11	22:59089633-59103701	C	A	4.82265	14.7709	1.61486	2.8379	5e-05	0.00173	yes
XLOC_012627	XLOC_012627	FBLN2	22:58990281-59038424	C	A	5.37431	9.41857	0.80943	2.11169	0.00065	0.01401	yes
XLOC_012610	XLOC_012610	CAND2	22:56990322-57017221	C	A	1.31649	2.75856	2.47417	3.44666	5e-05	0.00173	yes
XLOC_012593	XLOC_012593	CLEC3B	22:54791194-54797301	C	A	11.8279	27.277	1.2055	2.67306	5e-05	0.00173	yes
XLOC_012560	XLOC_012560	P4HTM	22:51556259-51569916	C	A	1.64106	3.58147	1.12592	1.79948	0.0033	0.04379	yes
XLOC_012557	XLOC_012557	KLHDC8B	22:51427512-51432321	C	A	2.62399	5.95431	1.18217	2.25968	0.0003	0.00767	yes
XLOC_012532	XLOC_012532	MANF	22:49946212-49950052	C	A	101.429	35.5887	-1.511	-3.6904	5e-05	0.00173	yes
XLOC_012509	XLOC_012509	GNL3	22:48725421-48731727	C	A	38.0937	21.2734	-0.8405	-2.1407	0.00045	0.01053	yes
XLOC_012494	XLOC_012494	PDE12	22:44179969-44183679	C	A	13.1804	5.60522	-1.2336	-2.7812	5e-05	0.00173	yes
XLOC_012480	XLOC_012480	C22H3orf14	22:39119762-39134228	C	A	4.5443	1.49436	-1.6045	-2.1051	0.00075	0.01539	yes
XLOC_012456	XLOC_012456	LRRN1	22:22576209-22578360	C	A	1.41812	2.74108	3.50324	3.65507	5e-05	0.00173	yes
XLOC_012451	XLOC_012451	BHLHE40	22:21492895-21498539	C	A	49.1206	29.1986	-0.7504	-1.9091	0.001	0.01912	yes
XLOC_012419	XLOC_012419	HIGD1A	22:15511914-15518283	C	A	779.514	416.224	-0.9052	-2.2747	0.0002	0.00555	yes
XLOC_012352	XLOC_012352	IQSEC1	22:59460405-59549010	C	A	1.64169	3.19724	0.96165	1.92177	0.00155	0.02578	yes
XLOC_012350	XLOC_012350	WNT7A	22:58809371-58873170	C	A	3.36689	1.14396	-1.5574	-1.8514	0.0036	0.04617	yes
XLOC_012336	XLOC_012336	TMEM40	22:57027957-57060239	C	A	85.9322	45.1272	-0.9292	-2.3554	5e-05	0.00173	yes
XLOC_012331	XLOC_012331	PLXND1	22:56774466-56824220	C	A	3.12795	6.28661	1.00706	2.51828	5e-05	0.00173	yes
XLOC_012269	XLOC_012269	LAMB2	22:51456199-51470441	C	A	11.7819	21.306	0.85468	1.71206	0.00395	0.0492	yes
XLOC_012257	XLOC_012257	UBA7	22:50991901-51000966	C	A	12.9542	5.47467	-1.2426	-2.9997	5e-05	0.00173	yes
XLOC_012250	XLOC_012250	IFRD2	22:50610661-50637639	C	A	26.6493	17.0732	-0.6424	-1.6729	0.0038	0.04787	yes
XLOC_012216	XLOC_012216	MUSTN1	22:48611897-48613043	C	A	11.5072	30.1422	1.38924	2.39924	0.0002	0.00555	yes
XLOC_012174	XLOC_012174	LRIG1	22:35068217-35181384	C	A	4.17307	10.0908	1.27385	2.97524	5e-05	0.00173	yes
XLOC_012154	XLOC_012154	PDZRN3	22:28238771-28506578	C	A	3.46381	10.0433	1.53581	3.41466	5e-05	0.00173	yes
XLOC_012126	XLOC_012126	TCAIM	22:16310517-16348300	C	A	1.51213	2.59939	1.64295	2.00639	0.00175	0.02826	yes
XLOC_012120	XLOC_012120	KLHL40	22:15444465-15451791	C	A	2.70564	1.17523	-1.203	-1.838	0.00255	0.03695	yes
XLOC_012119	XLOC_012119	ZBTB47	22:15431364-15437006	C	A	2.45286	7.05468	1.52412	2.63938	5e-05	0.00173	yes
XLOC_012080	XLOC_012080	ITGA9	22:10946331-11306693	C	A	5.3162	12.3653	1.21783	2.84333	5e-05	0.00173	yes
XLOC_012077	XLOC_012077	TRANK1	22:10652410-10722545	C	A	1.43335	2.3963	0.74142	1.69114	0.00335	0.04415	yes
XLOC_012000	XLOC_012000	WARS	21:66888331-66916535	C	A	36.6314	22.6868	-0.6912	-1.8159	0.0013	0.02281	yes
XLOC_011998	XLOC_011998	DEGS2	21:66740465-66760017	C	A	16.895	8.51681	-0.9882	-2.2007	0.00035	0.00854	yes
XLOC_011991	XLOC_011991	RF00231	21:61984641-61984915	C	A	964.395	1644.44	0.7699	2.03089	0.00045	0.01053	yes
XLOC_011989	XLOC_011989	CLMN	21:61618875-61653533	C	A	1.89731	3.11039	1.23384	1.79385	0.0032	0.04315	yes
XLOC_011963	XLOC_011963	TC2N	21:57075108-57117586	C	A	24.1447	14.7664	-0.7094	-1.7205	0.00255	0.03695	yes
XLOC_011943	XLOC_011943	TGM5	21:55515504-55549383	C	A	74.2088	40.2939	-0.881	-2.3092	0.00015	0.00439	yes
XLOC_011929	XLOC_011929	CLEC14A	21:48843728-48845622	C	A	2.96712	5.58921	0.91358	1.71997	0.0034	0.04455	yes
XLOC_011920	XLOC_011920	NFKBIA	21:46065548-46068942	C	A	51.0511	27.7415	-0.8799	-2.2615	5e-05	0.00173	yes
XLOC_011915	XLOC_011915	CFL2	21:45519653-45522305	C	A	9.75808	33.0784	1.76122	3.27037	5e-05	0.00173	yes
XLOC_011895	XLOC_011895	PRKD1	21:40528794-40682810	C	A	4.70604	8.4134	0.83818	1.74584	0.0035	0.04559	yes
XLOC_011891	XLOC_011891	STXBP6	21:35415162-35655955	C	A	5.53149	11.4342	1.04762	1.78517	0.00305	0.04167	yes
XLOC_011882	XLOC_011882	ISLR2	21:34950165-34952418	C	A	1.07367	3.86307	1.84719	2.53444	0.0007	0.01466	yes
XLOC_011859	XLOC_011859	CHRNA3	21:31500105-31512927	C	A	1.22222	7.24675	2.56782	3.23027	5e-05	0.00173	yes
XLOC_011796	XLOC_011796	MFGE8	21:20889912-20904968	C	A	331.006	154.172	-1.1023	-2.5933	5e-05	0.00173	yes
XLOC_011784	XLOC_011784	ENSBTAG00000048156	21:19391573-19391762	C	A	1.0012	4.75804	0.349	1.841	0.0033	0.04379	yes
XLOC_011768	XLOC_011768	ARRDC4	21:8924762-8939028	C	A	124.602	63.2064	-0.9792	-2.5079	5e-05	0.00173	yes
XLOC_011765	XLOC_011765	SYNM	21:7768428-7793372	C	A	24.4858	120.269	2.29625	3.76061	5e-05	0.00173	yes
XLOC_011728	XLOC_011728	ASPG	21:70269909-70292666	C	A	4.4279	1.32513	-3.3983	-4.0058	5e-05	0.00173	yes
XLOC_011718	XLOC_011718	TNFAIP2	21:69455151-69466051	C	A	10.1685	5.77901	-0.8152	-1.7991	0.00175	0.02826	yes
XLOC_011567	XLOC_011567	ISG12(B)	21:59310737-59322006	C	A	51.606	113.371	1.13544	2.76677	5e-05	0.00173	yes
XLOC_011565	XLOC_011565	OTUB2	21:59231721-59254106	C	A	41.1754	23.3406	-0.8189	-2.1965	0.0003	0.00767	yes
XLOC_011541	XLOC_011541	MAP1A	21:55810060-55829462	C	A	2.03342	4.68521	1.20421	2.72388	5e-05	0.00173	yes
XLOC_011502	XLOC_011502	AKAP6	21:43132860-43630707	C	A	1.65582	6.3037	1.92865	3.85282	5e-05	0.00173	yes
XLOC_011434	XLOC_011434	CEMIP	21:27232611-27297774	C	A	4.96152	2.35277	-1.0764	-2.162	0.00045	0.01053	yes
XLOC_011420	XLOC_011420	HDGFL3	21:25317911-25392905	C	A	2.64892	8.04196	1.60214	2.08529	0.00195	0.03039	yes
XLOC_011410	XLOC_011410	ALPK3	21:22883304-22935573	C	A	1.90253	3.96733	1.12418	2.17477	0.00035	0.00854	yes
XLOC_011380	XLOC_011380	AEN	21:20002741-20007367	C	A	6.95623	2.70748	-1.3614	-2.0789	0.0007	0.01466	yes
XLOC_011362	XLOC_011362	CERS3	21:6262123-6420992	C	A	2.73428	1.46988	-1.884	-2.3281	0.0008	0.01625	yes
XLOC_011358	XLOC_011358	SELENOS	21:5385097-5394275	C	A	52.9491	25.6446	-1.046	-2.6452	5e-05	0.00173	yes
XLOC_011354	XLOC_011354	GABRA5	21:4407153-4499274	C	A	3.3832	1.21361	-3.4798	-3.4458	0.00015	0.00439	yes
XLOC_011256	XLOC_011256	TARS	20:40349624-40373064	C	A	121.376	70.7068	-0.7796	-1.9758	0.00095	0.01835	yes
XLOC_011230	XLOC_011230	GHR	20:31890735-32199996	C	A	4.69561	9.55189	1.02447	1.90114	0.0012	0.02159	yes
XLOC_011224	XLOC_011224	PARP8	20:28315520-28506629	C	A	4.15163	10.0922	1.2815	2.69792	5e-05	0.00173	yes
XLOC_011219	XLOC_011219	ITGA1	20:26116746-26227530	C	A	29.7338	57.9774	0.96339	2.47157	5e-05	0.00173	yes
XLOC_011209	XLOC_011209	GPX8	20:23975639-23980445	C	A	2.8998	7.33616	1.33907	1.86943	0.00285	0.03983	yes
XLOC_011194	XLOC_011194	NDUFAF2	20:18200879-18371920	C	A	25.3524	11.0912	-1.1927	-1.9307	0.00155	0.02578	yes
XLOC_011156	XLOC_011156	TMEM171	20:8419596-8430125	C	A	33.334	14.5575	-1.1952	-2.812	5e-05	0.00173	yes
XLOC_011133	XLOC_011133	KCNMB1	20:2158462-2172275	C	A	2.2779	11.97	2.39365	3.02436	5e-05	0.00173	yes
XLOC_011119	XLOC_011119	SLC9A3	20:71723177-71757898	C	A	74.6986	41.1904	-0.8588	-2.2317	0.0002	0.00555	yes
XLOC_011053	XLOC_011053	ENSBTAG00000000586	20:37092891-37174619	C	A	7.21118	12.3983	0.78184	2.01944	0.00055	0.01235	yes
XLOC_011035	XLOC_011035	OXCT1	20:32683995-32848723	C	A	8.72201	17.3698	0.99385	2.22508	0.0002	0.00555	yes
XLOC_010953	XLOC_010953	CREBRF	20:4684743-4740893	C	A	11.2077	19.1258	0.77103	1.91522	0.0008	0.01625	yes
XLOC_010950	XLOC_010950	ERGIC1	20:4505274-4618413	C	A	5.52182	10.7264	0.95795	2.33006	0.0001	0.00317	yes
XLOC_010940	XLOC_010940	GABRP	20:2583485-2610136	C	A	3.24876	1.73296	-1.6173	-2.0974	0.0008	0.01625	yes
XLOC_010924	XLOC_010924	CROCC	2:136193742-136239981	C	A	1.44896	2.51591	0.79607	1.87373	0.00125	0.02225	yes
XLOC_010908	XLOC_010908	NBL1	2:133632741-133634622	C	A	13.6776	22.9475	0.74652	1.66411	0.0036	0.04617	yes
XLOC_010848	XLOC_010848	SFN	2:126929534-126930878	C	A	260.013	155.412	-0.7425	-1.8697	0.0014	0.024	yes
XLOC_010829	XLOC_010829	RF00045	2:125500692-125500896	C	A	1219.02	2074.37	0.76695	2.09468	0.0003	0.00767	yes
XLOC_010763	XLOC_010763	SERPINE2	2:112870322-112900274	C	A	9.66049	4.78302	-1.0142	-1.7425	0.003	0.0412	yes
XLOC_010760	XLOC_010760	SCG2	2:112549868-112555375	C	A	1.23102	3.03822	3.14123	2.40669	0.004	0.04964	yes
XLOC_010752	XLOC_010752	OBSL1	2:108203749-108225840	C	A	1.70674	1.80049	1.34914	2.02468	0.00125	0.02225	yes
XLOC_010725	XLOC_010725	TNS1	2:106627005-106773157	C	A	12.9357	42.3026	1.70939	3.85399	5e-05	0.00173	yes
XLOC_010690	XLOC_010690	KLF7	2:95781393-95903310	C	A	3.38553	7.6246	1.17128	1.98862	0.00165	0.02697	yes
XLOC_010659	XLOC_010659	RFTN2	2:86505715-86581574	C	A	3.48616	7.27052	1.06042	1.75225	0.00315	0.04256	yes
XLOC_010645	XLOC_010645	CAVIN2	2:80858086-80871118	C	A	8.45579	18.7767	1.15094	2.69179	5e-05	0.00173	yes
XLOC_010600	XLOC_010600	LYPD6B	2:47068950-47099371	C	A	16.745	7.46196	-1.1661	-1.7931	0.00395	0.0492	yes
XLOC_010552	XLOC_010552	KLHL41	2:26780741-26798046	C	A	3.06924	24.5282	2.99849	4.74739	5e-05	0.00173	yes
XLOC_010548	XLOC_010548	KLHL23	2:26619584-26636478	C	A	3.82681	11.3389	1.56707	2.52198	5e-05	0.00173	yes
XLOC_010524	XLOC_010524	CDCA7	2:23377567-23390741	C	A	10.1184	5.1125	-0.9849	-2.0705	0.0005	0.01138	yes
XLOC_010423	XLOC_010423	PLA2G2D1	2:133176677-133189041	C	A	5.16504	1.81594	-2.3518	-2.368	0.0014	0.024	yes
XLOC_010392	XLOC_010392	GALE	2:129707281-129711866	C	A	48.4099	25.8563	-0.9048	-2.3254	0.0001	0.00317	yes
XLOC_010383	XLOC_010383	IL22RA1	2:129351697-129378160	C	A	2.1989	1.43293	-1.4695	-1.9041	0.00385	0.04841	yes
XLOC_010319	XLOC_010319	PEF1	2:122620932-122638734	C	A	13.1242	21.7301	0.72746	1.82764	0.0023	0.03433	yes
XLOC_010314	XLOC_010314	ENSBTAG00000040518	2:122343233-122344583	C	A	17.9454	9.61198	-0.9007	-1.9509	0.001	0.01912	yes
XLOC_010306	XLOC_010306	YARS	2:121679988-121712437	C	A	43.2054	24.9439	-0.7925	-2.0863	0.0003	0.00767	yes
XLOC_010264	XLOC_010264	CD24	2:118596200-118598002	C	A	54.2654	30.9965	-0.8079	-2.0745	0.0005	0.01138	yes
XLOC_010261	XLOC_010261	CCL20	2:116759407-116762490	C	A	190.319	5.10141	-5.2214	-6.5005	5e-05	0.00173	yes
XLOC_010251	XLOC_010251	ENSBTAG00000027962	2:112675321-112675995	C	A	24.1338	3.46585	-2.7998	-3.8906	5e-05	0.00173	yes
XLOC_010238	XLOC_010238	SPEG	2:108089327-108147468	C	A	1.51833	2.99707	1.94594	4.05423	5e-05	0.00173	yes
XLOC_010237	XLOC_010237	DES	2:108075459-108082534	C	A	201.625	1084.8	2.42768	2.7844	5e-05	0.00173	yes
XLOC_010217	XLOC_010217	SLC11A1	2:107114928-107125867	C	A	2.12081	1.3348	-1.7432	-1.7903	0.00285	0.03983	yes
XLOC_010207	XLOC_010207	IGFBP2	2:105338357-105367369	C	A	1.14502	3.77235	1.7201	2.18289	0.0012	0.02159	yes
XLOC_010165	XLOC_010165	ABI2	2:91960474-92057920	C	A	1.92809	4.42928	1.88557	2.50971	0.00115	0.02106	yes
XLOC_010164	XLOC_010164	CYP20A1	2:91899068-91943225	C	A	19.1259	31.6871	0.72837	1.77396	0.0027	0.03833	yes
XLOC_010155	XLOC_010155	NOP58	2:91203325-91227105	C	A	52.817	30.1966	-0.8066	-2.1095	0.0002	0.00555	yes
XLOC_010152	XLOC_010152	FZD7	2:90987007-90989214	C	A	1.92941	4.53003	1.23136	2.12015	0.0006	0.01318	yes
XLOC_010132	XLOC_010132	PLCL1	2:86718340-87086748	C	A	1.81279	3.26932	1.4813	1.97133	0.0014	0.024	yes
XLOC_010117	XLOC_010117	MYO1B	2:80166216-80369680	C	A	37.2522	20.6832	-0.8489	-2.2074	5e-05	0.00173	yes
XLOC_010115	XLOC_010115	GYPC	2:79255848-79304396	C	A	6.1454	13.5565	1.1414	2.09563	0.0005	0.01138	yes
XLOC_010094	XLOC_010094	ENSBTAG00000015077	2:69859798-69874876	C	A	18.0738	11.069	-0.7074	-1.7016	0.003	0.0412	yes
XLOC_010027	XLOC_010027	BAZ2B	2:36818172-37150720	C	A	14.5659	23.8802	0.71322	1.89713	0.0011	0.02048	yes
XLOC_010022	XLOC_010022	ITGB6	2:36256324-36348759	C	A	12.4923	6.72033	-0.8944	-2.0455	0.00065	0.01401	yes
XLOC_009999	XLOC_009999	SCN7A	2:29933316-29994583	C	A	1.36076	3.689	2.89796	3.08179	5e-05	0.00173	yes
XLOC_009967	XLOC_009967	PRKRA	2:18433085-18449877	C	A	1.60106	5.82356	1.86288	2.08722	0.00355	0.04588	yes
XLOC_009952	XLOC_009952	FRZB	2:13724667-13761787	C	A	1.57305	2.59417	2.17853	2.3699	0.0026	0.03727	yes
XLOC_009949	XLOC_009949	ENSBTAG00000038064	2:11700813-11701755	C	A	2.53892	1.0079	0.46949	1.0409	5e-05	0.00173	yes
XLOC_009928	XLOC_009928	LIMS2	2:4780175-4819192	C	A	6.29753	22.2404	1.82033	3.71684	5e-05	0.00173	yes
XLOC_009916	XLOC_009916	IMP4	2:1247983-1252957	C	A	32.7613	20.1463	-0.7015	-1.7844	0.00185	0.02941	yes
XLOC_009909	XLOC_009909	CEP112	19:63070088-63219248	C	A	2.00852	4.37578	1.12341	1.8456	0.0014	0.024	yes
XLOC_009902	XLOC_009902	MAP2K6	19:61708768-61814973	C	A	1.95895	4.69394	1.26072	1.85123	0.0031	0.04227	yes
XLOC_009900	XLOC_009900	KCNJ2	19:61185602-61195897	C	A	9.75845	4.74929	-1.0389	-2.3928	5e-05	0.00173	yes
XLOC_009829	XLOC_009829	CARD14	19:53048428-53069156	C	A	3.32411	1.60411	-1.9438	-2.7577	5e-05	0.00173	yes
XLOC_009772	XLOC_009772	FTSJ3	19:48719275-48727887	C	A	9.56854	4.88831	-0.969	-2.1961	0.00025	0.00667	yes
XLOC_009767	XLOC_009767	CYB561	19:48414991-48419148	C	A	13.9071	6.44564	-1.1094	-2.6816	0.0001	0.00317	yes
XLOC_009748	XLOC_009748	PLCD3	19:45411511-45432420	C	A	5.45598	8.8571	0.699	1.66493	0.00355	0.04588	yes
XLOC_009698	XLOC_009698	CAVIN1	19:43148012-43162165	C	A	36.3595	75.4497	1.05318	2.55414	5e-05	0.00173	yes
XLOC_009676	XLOC_009676	KRT15	19:42356579-42361365	C	A	417.499	789.905	0.91991	1.90263	0.00145	0.02454	yes
XLOC_009675	XLOC_009675	KRT36	19:42325913-42329903	C	A	45.0694	2.47473	-4.1868	-5.5784	5e-05	0.00173	yes
XLOC_009593	XLOC_009593	HOXB4	19:38561273-38564096	C	A	1.62477	2.03223	1.70165	2.11583	0.0034	0.04455	yes
XLOC_009580	XLOC_009580	ITGA3	19:37198627-37231287	C	A	17.1925	9.35749	-0.8776	-1.8767	0.0014	0.024	yes
XLOC_009579	XLOC_009579	PDK2	19:37177682-37193942	C	A	3.987	7.32915	0.87834	1.81178	0.0019	0.02989	yes
XLOC_009565	XLOC_009565	WFIKKN2	19:36536564-36542420	C	A	1.82826	5.69023	2.5015	4.33769	5e-05	0.00173	yes
XLOC_009525	XLOC_009525	PMP22	19:33357140-33382707	C	A	3.00113	7.44488	1.31074	2.1824	0.00065	0.01401	yes
XLOC_009476	XLOC_009476	ZBTB4	19:27769638-27773345	C	A	4.49174	8.37333	0.89853	2.17654	0.0003	0.00767	yes
XLOC_009433	XLOC_009433	MYBBP1A	19:25636460-25650975	C	A	14.628	5.49676	-1.4121	-3.3253	5e-05	0.00173	yes
XLOC_009429	XLOC_009429	ATP2A3	19:25163840-25198117	C	A	1.86205	3.79655	1.02779	2.18383	0.00015	0.00439	yes
XLOC_009424	XLOC_009424	ENSBTAG00000015258	19:24983918-24996301	C	A	5.06213	1.55266	-1.705	-2.4173	0.00015	0.00439	yes
XLOC_009373	XLOC_009373	MRM3	19:22628975-22633394	C	A	9.93325	4.58298	-1.116	-2.0619	0.0006	0.01318	yes
XLOC_009365	XLOC_009365	SLC6A4	19:21852430-21872404	C	A	20.8945	34.3958	0.71911	1.83973	0.00165	0.02697	yes
XLOC_009311	XLOC_009311	RNF135	19:18330387-18343193	C	A	8.48196	15.7105	0.88926	2.19623	5e-05	0.00173	yes
XLOC_009210	XLOC_009210	MMD	19:5819715-5840124	C	A	18.0277	41.2986	1.19588	2.56461	5e-05	0.00173	yes
XLOC_009187	XLOC_009187	ABCA9	19:62099289-62151579	C	A	1.64795	3.10986	0.91618	1.76737	0.00315	0.04256	yes
XLOC_009165	XLOC_009165	HID1	19:57076158-57097117	C	A	1.86861	2.94002	1.1593	1.88087	0.0024	0.03531	yes
XLOC_009147	XLOC_009147	TRIM47	19:56373298-56377735	C	A	3.26723	6.35787	0.96048	2.08165	0.0007	0.01466	yes
XLOC_009120	XLOC_009120	SOCS3	19:54458855-54459555	C	A	9.63158	2.66037	-1.8561	-2.547	0.0002	0.00555	yes
XLOC_009083	XLOC_009083	PYCR1	19:51567327-51571991	C	A	13.0917	5.1058	-1.3584	-2.5982	5e-05	0.00173	yes
XLOC_009078	XLOC_009078	DCXR	19:51466697-51469340	C	A	27.7676	16.8912	-0.7171	-1.7848	0.00155	0.02578	yes
XLOC_009029	XLOC_009029	ITGB3	19:46968836-47027388	C	A	1.9036	5.24438	1.46204	2.59303	5e-05	0.00173	yes
XLOC_008999	XLOC_008999	CD300LG	19:44356958-44368596	C	A	1.90184	4.69147	1.57746	2.41209	0.0001	0.00317	yes
XLOC_008979	XLOC_008979	AOC3	19:43514250-43544945	C	A	9.40276	17.6635	0.90962	2.26256	0.0001	0.00317	yes
XLOC_008973	XLOC_008973	RAMP2	19:43441582-43443429	C	A	7.37181	14.3188	0.95782	1.74969	0.00335	0.04415	yes
XLOC_008922	XLOC_008922	MLLT6	19:39938324-39956916	C	A	4.67533	7.87157	0.75158	1.90572	0.00115	0.02106	yes
XLOC_008887	XLOC_008887	SLC35B1	19:37546936-37553763	C	A	44.8668	27.6138	-0.7003	-1.7809	0.00185	0.02941	yes
XLOC_008886	XLOC_008886	FAM117A	19:37502275-37544657	C	A	2.67191	5.01771	0.90916	1.81851	0.00365	0.04655	yes
XLOC_008847	XLOC_008847	MFAP4	19:34685356-34687892	C	A	10.6319	19.1611	0.84978	1.99979	0.00055	0.01235	yes
XLOC_008832	XLOC_008832	MYOCD	19:31767277-31822920	C	A	1.58055	2.82492	1.65235	2.31976	0.00045	0.01053	yes
XLOC_008823	XLOC_008823	NTN1	19:29084418-29269338	C	A	3.54264	9.36825	1.40296	2.81738	5e-05	0.00173	yes
XLOC_008816	XLOC_008816	ALOX15B	19:28306790-28315515	C	A	31.2147	8.46696	-1.8823	-3.4984	5e-05	0.00173	yes
XLOC_008812	XLOC_008812	CHD3	19:28185821-28206741	C	A	5.87387	10.0358	0.77277	2.03262	0.00085	0.01688	yes
XLOC_008803	XLOC_008803	MPDU1	19:27925700-27929096	C	A	52.3523	31.7695	-0.7206	-1.8766	0.00125	0.02225	yes
XLOC_008785	XLOC_008785	KCTD11	19:27685378-27688137	C	A	12.6557	6.84148	-0.8874	-2.1031	0.0001	0.00317	yes
XLOC_008781	XLOC_008781	SLC2A4	19:27616792-27621455	C	A	1.23745	6.22309	2.33026	3.12161	5e-05	0.00173	yes
XLOC_008725	XLOC_008725	HIC1	19:23655530-23659389	C	A	1.64852	2.66726	1.36225	1.88302	0.00175	0.02826	yes
XLOC_008714	XLOC_008714	GEMIN4	19:22661935-22665115	C	A	7.30772	3.67192	-0.9929	-2.255	0.0004	0.00956	yes
XLOC_008712	XLOC_008712	NXN	19:22457711-22621493	C	A	4.82487	8.28254	0.77958	1.81926	0.00225	0.03377	yes
XLOC_008703	XLOC_008703	TP53I13	19:21385500-21389754	C	A	7.46682	12.5933	0.7541	1.73371	0.003	0.0412	yes
XLOC_008679	XLOC_008679	LGALS9	19:19738611-19757359	C	A	27.9895	12.6663	-1.1439	-2.7409	5e-05	0.00173	yes
XLOC_008637	XLOC_008637	DUSP14	19:14096512-14122123	C	A	12.1586	5.0499	-1.2677	-2.4336	5e-05	0.00173	yes
XLOC_008630	XLOC_008630	ENSBTAG00000000560	19:13525431-13526742	C	A	1.57475	3.00376	1.80169	1.79055	0.004	0.04964	yes
XLOC_008626	XLOC_008626	PIGW	19:13192528-13194040	C	A	22.6023	10.7811	-1.068	-2.2919	0.0003	0.00767	yes
XLOC_008599	XLOC_008599	LPO	19:9441747-9471498	C	A	9.69738	1.29262	-2.9073	-4.4143	5e-05	0.00173	yes
XLOC_008553	XLOC_008553	ENSBTAG00000037375	18:64758706-64766511	C	A	4.05538	7.46747	0.88078	1.78597	0.00305	0.04167	yes
XLOC_008460	XLOC_008460	VSIG10L	18:57780739-57792933	C	A	22.178	13.7202	-0.6928	-1.8053	0.00145	0.02454	yes
XLOC_008438	XLOC_008438	C18H19orf48	18:57317722-57324156	C	A	12.4354	4.71582	-1.3989	-3.002	5e-05	0.00173	yes
XLOC_008400	XLOC_008400	BCAT2	18:55862537-55876549	C	A	2.0184	5.36268	1.40975	2.51558	5e-05	0.00173	yes
XLOC_008369	XLOC_008369	DACT3	18:54208181-54218832	C	A	1.32232	2.5796	2.293	2.72113	0.003	0.0412	yes
XLOC_008359	XLOC_008359	DMPK	18:53760688-53769611	C	A	7.27039	25.061	1.78534	3.6545	5e-05	0.00173	yes
XLOC_008336	XLOC_008336	KCNN4	18:52303108-52316896	C	A	6.65923	2.92436	-1.1872	-2.421	0.0001	0.00317	yes
XLOC_008333	XLOC_008333	PLAUR	18:52202331-52215619	C	A	15.2284	6.99661	-1.122	-2.2798	0.00025	0.00667	yes
XLOC_008315	XLOC_008315	TMEM145	18:51293112-51302924	C	A	1.33197	2.41989	2.09666	2.34359	0.00105	0.01985	yes
XLOC_008314	XLOC_008314	MEGF8	18:51247601-51291960	C	A	3.4848	5.40462	0.63312	1.70023	0.00395	0.0492	yes
XLOC_008302	XLOC_008302	CYP2B6	18:50564355-50581387	C	A	6.41636	16.5769	1.36935	2.60171	5e-05	0.00173	yes
XLOC_008260	XLOC_008260	PPP1R14A	18:48282678-48286857	C	A	8.76323	23.1776	1.40319	2.68303	5e-05	0.00173	yes
XLOC_008244	XLOC_008244	COX7A1	18:46994990-46996544	C	A	20.1059	57.3675	1.51262	2.25413	0.00035	0.00854	yes
XLOC_008233	XLOC_008233	HSPB6	18:46654242-46656762	C	A	1.70764	5.67924	1.7337	2.70502	0.00035	0.00854	yes
XLOC_008225	XLOC_008225	LGI4	18:46040471-46049240	C	A	1.93185	3.46347	1.40252	2.13912	0.00145	0.02454	yes
XLOC_008221	XLOC_008221	ZNF599	18:45731749-45746037	C	A	6.38718	14.9161	1.22362	2.69958	5e-05	0.00173	yes
XLOC_008200	XLOC_008200	CHST4	18:39665072-39671884	C	A	4.16025	1.37112	-1.6013	-2.2649	0.0004	0.00956	yes
XLOC_008193	XLOC_008193	ENSBTAG00000019887	18:39204697-39218132	C	A	6.51151	2.35138	-1.4695	-2.2284	0.0007	0.01466	yes
XLOC_008186	XLOC_008186	NQO1	18:36911357-36924689	C	A	48.7845	24.3125	-1.0047	-2.4308	0.0002	0.00555	yes
XLOC_008135	XLOC_008135	GOT2	18:26533094-26556740	C	A	104.71	63.0004	-0.733	-1.9344	0.0009	0.01758	yes
XLOC_008092	XLOC_008092	NETO2	18:15541253-15594951	C	A	1.59198	5.62354	2.96538	2.72876	0.0026	0.03727	yes
XLOC_008066	XLOC_008066	SLC7A5	18:13341370-13370494	C	A	19.1098	8.99688	-1.0868	-2.6924	5e-05	0.00173	yes
XLOC_007931	XLOC_007931	RDH13	18:62787902-62804872	C	A	10.9838	6.46647	-0.7643	-1.8851	0.00085	0.01688	yes
XLOC_007930	XLOC_007930	PPP1R12C	18:62740892-62759819	C	A	6.327	10.3292	0.70714	1.76421	0.0036	0.04617	yes
XLOC_007799	XLOC_007799	SULT2B1	18:55660401-55697135	C	A	16.419	6.05167	-1.44	-2.6927	5e-05	0.00173	yes
XLOC_007796	XLOC_007796	GRWD1	18:55573213-55579277	C	A	13.518	7.78807	-0.7955	-1.8973	0.00105	0.01985	yes
XLOC_007783	XLOC_007783	EHD2	18:55071101-55087454	C	A	11.2937	18.6701	0.72521	1.94492	0.00125	0.02225	yes
XLOC_007771	XLOC_007771	CCDC8	18:54124478-54127099	C	A	2.06293	8.22291	1.99495	3.72938	5e-05	0.00173	yes
XLOC_007769	XLOC_007769	PNMA8A	18:54079701-54083589	C	A	1.24354	2.12966	2.21364	2.19376	0.00215	0.03256	yes
XLOC_007748	XLOC_007748	RELB	18:53099824-53127762	C	A	4.13786	1.37503	-1.5894	-2.4557	0.0002	0.00555	yes
XLOC_007735	XLOC_007735	ZNF227	18:52472258-52506200	C	A	6.96135	12.3871	0.8314	1.90157	0.00095	0.01835	yes
XLOC_007701	XLOC_007701	AXL	18:50677198-50709510	C	A	5.69407	9.3822	0.72047	1.75344	0.00305	0.04167	yes
XLOC_007605	XLOC_007605	FXYD1	18:46053082-46057378	C	A	8.0639	23.6084	1.54975	2.57958	5e-05	0.00173	yes
XLOC_007562	XLOC_007562	ZNF19	18:39727957-39762291	C	A	11.5156	5.81786	-0.985	-2.022	0.00075	0.01539	yes
XLOC_007550	XLOC_007550	ZFHX3	18:38325140-38491680	C	A	2.5477	4.0608	0.67257	1.79736	0.0019	0.02989	yes
XLOC_007545	XLOC_007545	NIP7	18:36607627-36610400	C	A	19.1429	9.93918	-0.9456	-2.0011	0.0009	0.01758	yes
XLOC_007542	XLOC_007542	UTP4	18:36471593-36500063	C	A	14.8485	8.73827	-0.7649	-1.7791	0.0021	0.03202	yes
XLOC_007511	XLOC_007511	HSF4	18:34922998-34927749	C	A	2.93833	6.14865	1.06527	2.06181	0.0013	0.02281	yes
XLOC_007490	XLOC_007490	NDRG4	18:26369829-26383749	C	A	1.25798	5.212	2.05073	3.37705	5e-05	0.00173	yes
XLOC_007470	XLOC_007470	HERPUD1	18:25048852-25059249	C	A	79.8026	38.5177	-1.0509	-2.7423	5e-05	0.00173	yes
XLOC_007467	XLOC_007467	NUP93	18:24879122-24981115	C	A	29.0469	18.725	-0.6334	-1.6871	0.00335	0.04415	yes
XLOC_007420	XLOC_007420	TUBB3	18:14761259-14769914	C	A	7.20955	3.20447	-1.1698	-2.1607	0.0006	0.01318	yes
XLOC_007394	XLOC_007394	FOXF1	18:12379749-12382722	C	A	2.0621	5.77326	1.48527	2.50717	0.0002	0.00555	yes
XLOC_007386	XLOC_007386	ATP2C2	18:10632349-10688580	C	A	3.33021	7.76169	1.22076	2.47757	5e-05	0.00173	yes
XLOC_007378	XLOC_007378	CDH13	18:9512738-10162782	C	A	10.1902	21.2462	1.06002	2.5551	5e-05	0.00173	yes
XLOC_007347	XLOC_007347	AARS	18:1829596-1850873	C	A	33.2606	19.5511	-0.7666	-1.9617	0.0011	0.02048	yes
XLOC_007337	XLOC_007337	RANBP1	17:75036893-75038127	C	A	71.9566	42.6367	-0.755	-1.7847	0.00195	0.03039	yes
XLOC_007330	XLOC_007330	CLDN5	17:74749249-74750524	C	A	5.84372	11.0125	0.91419	1.90782	0.00135	0.02353	yes
XLOC_007296	XLOC_007296	GGT1	17:73437808-73452741	C	A	19.0882	11.9219	-0.6791	-1.719	0.00315	0.04256	yes
XLOC_007277	XLOC_007277	PIK3IP1	17:72198072-72208758	C	A	2.48021	6.18654	1.31867	2.6064	5e-05	0.00173	yes
XLOC_007249	XLOC_007249	TTC28	17:69656037-69933993	C	A	1.78174	3.91444	1.13552	2.73607	5e-05	0.00173	yes
XLOC_007239	XLOC_007239	WSCD2	17:66852964-66903763	C	A	1.28603	2.6984	2.56994	2.36536	0.00165	0.02697	yes
XLOC_007238	XLOC_007238	FICD	17:66628655-66632360	C	A	4.47985	1.9305	-1.2145	-1.8825	0.00135	0.02353	yes
XLOC_007188	XLOC_007188	HSPB8	17:58405436-58418688	C	A	18.9361	57.1648	1.59398	3.7255	5e-05	0.00173	yes
XLOC_007124	XLOC_007124	ADGRD1	17:47028030-47202358	C	A	1.13847	1.84355	2.60693	2.79948	0.00035	0.00854	yes
XLOC_007106	XLOC_007106	GUCY1A1	17:44600508-44665571	C	A	2.97945	5.94911	0.99763	2.00229	0.00075	0.01539	yes
XLOC_007105	XLOC_007105	GUCY1B1	17:44498804-44569575	C	A	7.01222	15.1589	1.11223	2.36543	0.0001	0.00317	yes
XLOC_007086	XLOC_007086	FGF2	17:35146243-35259135	C	A	3.44326	6.25292	0.86076	1.77051	0.0027	0.03833	yes
XLOC_007082	XLOC_007082	FAT4	17:32712711-32889849	C	A	2.6088	4.67044	0.84017	2.14355	0.00015	0.00439	yes
XLOC_007043	XLOC_007043	ABCE1	17:13333869-13446148	C	A	70.7714	42.4856	-0.7362	-1.8946	0.0013	0.02281	yes
XLOC_007027	XLOC_007027	DCLK2	17:7559055-7741485	C	A	1.57721	2.79918	1.64018	1.97959	0.00205	0.03155	yes
XLOC_007011	XLOC_007011	TLR2	17:3949709-3963032	C	A	4.07595	1.9561	-1.0592	-1.8734	0.00135	0.02353	yes
XLOC_007000	XLOC_007000	ENSBTAG00000046005	17:75007342-75010260	C	A	21.7758	10.8785	-1.0013	-1.893	0.0024	0.03531	yes
XLOC_006948	XLOC_006948	SLC5A1	17:72690557-72740066	C	A	58.5394	24.2159	-1.2735	-3.1154	5e-05	0.00173	yes
XLOC_006939	XLOC_006939	SMTN	17:72041476-72064312	C	A	21.4641	59.7767	1.47766	3.46095	5e-05	0.00173	yes
XLOC_006904	XLOC_006904	ISCU	17:66685451-66691553	C	A	33.2186	53.2035	0.67953	1.69991	0.00285	0.03983	yes
XLOC_006892	XLOC_006892	TRPV4	17:65678453-65699847	C	A	8.66156	5.32431	-0.702	-1.6827	0.0039	0.04885	yes
XLOC_006861	XLOC_006861	SDS	17:63302946-63311098	C	A	8.26562	1.11798	-2.8862	-3.6358	5e-05	0.00173	yes
XLOC_006808	XLOC_006808	RILPL2	17:54425951-54452508	C	A	3.49298	7.1781	1.03915	1.73925	0.00365	0.04655	yes
XLOC_006733	XLOC_006733	PCDH18	17:20602271-20616261	C	A	2.42112	8.52064	1.81529	3.68825	5e-05	0.00173	yes
XLOC_006731	XLOC_006731	SLC7A11	17:19729365-19808282	C	A	10.3468	1.85771	-2.4776	-3.4028	5e-05	0.00173	yes
XLOC_006725	XLOC_006725	SETD7	17:18463313-18515964	C	A	18.297	35.4679	0.9549	2.20422	0.0002	0.00555	yes
XLOC_006683	XLOC_006683	CPE	17:546397-697915	C	A	2.6293	5.25842	0.99995	1.91511	0.00185	0.02941	yes
XLOC_006682	XLOC_006682	MSMO1	17:489023-505713	C	A	120.382	64.2927	-0.9049	-2.4057	5e-05	0.00173	yes
XLOC_006611	XLOC_006611	RNASEL	16:65097627-65115555	C	A	6.85936	3.21723	-1.0923	-2.0572	0.0007	0.01466	yes
XLOC_006541	XLOC_006541	ISG15	16:52714626-52715665	C	A	39.8559	11.8993	-1.7439	-3.0922	5e-05	0.00173	yes
XLOC_006532	XLOC_006532	TTLL10	16:52499837-52514414	C	A	6.61935	3.65272	-0.8577	-1.6552	0.0035	0.04559	yes
XLOC_006508	XLOC_006508	LMOD1	16:49624531-49651879	C	A	7.86052	45.6382	2.53754	5.42303	5e-05	0.00173	yes
XLOC_006507	XLOC_006507	CSRP1	16:49332769-49353517	C	A	41.4158	136.795	1.72376	3.90521	5e-05	0.00173	yes
XLOC_006479	XLOC_006479	PGD	16:44043495-44058198	C	A	47.5077	29.674	-0.679	-1.7502	0.0022	0.03317	yes
XLOC_006409	XLOC_006409	CDC42BPA	16:30708031-31000733	C	A	9.39979	14.7351	0.64855	1.71043	0.00325	0.04347	yes
XLOC_006398	XLOC_006398	ENAH	16:29238991-29442791	C	A	11.1989	20.8117	0.89404	2.21089	0.00025	0.00667	yes
XLOC_006364	XLOC_006364	RGS2	16:13041920-13045220	C	A	18.0888	42.5436	1.23384	2.74008	5e-05	0.00173	yes
XLOC_006316	XLOC_006316	CHI3L1	16:771322-781451	C	A	32.2587	7.18572	-2.1665	-4.1325	5e-05	0.00173	yes
XLOC_006285	XLOC_006285	KCNH1	16:74106047-74542865	C	A	1.40958	2.82384	2.15475	2.59269	0.00025	0.00667	yes
XLOC_006283	XLOC_006283	SLC30A1	16:73764975-73768065	C	A	31.5344	17.5681	-0.844	-1.9669	0.0007	0.01466	yes
XLOC_006266	XLOC_006266	ELF3	16:70826735-70830809	C	A	9.34414	3.83656	-1.2843	-2.7317	5e-05	0.00173	yes
XLOC_006263	XLOC_006263	PLA2G4A	16:69443237-69620712	C	A	7.86911	13.1688	0.74285	1.69308	0.004	0.04964	yes
XLOC_006232	XLOC_006232	SOAT1	16:62068138-62128359	C	A	44.8216	19.0697	-1.2329	-3.0425	5e-05	0.00173	yes
XLOC_006211	XLOC_006211	PRDX6	16:56389803-56399714	C	A	4778.88	1753.29	-1.4466	-2.0664	0.00115	0.02106	yes
XLOC_006195	XLOC_006195	NOC2L	16:52763918-52775777	C	A	17.2541	10.7415	-0.6837	-1.7652	0.0029	0.04024	yes
XLOC_006194	XLOC_006194	PERM1	16:52742636-52748240	C	A	3.78016	2.06999	-0.8688	-1.9247	0.00105	0.01985	yes
XLOC_006182	XLOC_006182	MXRA8	16:52424101-52428456	C	A	4.26581	10.3279	1.27565	2.84154	5e-05	0.00173	yes
XLOC_006142	XLOC_006142	NPHP4	16:48181538-48314477	C	A	2.9962	1.93365	-1.0963	-1.9385	0.0018	0.02893	yes
XLOC_006130	XLOC_006130	ERRFI1	16:46201191-46215455	C	A	13.0185	6.30602	-1.0458	-2.5685	5e-05	0.00173	yes
XLOC_006108	XLOC_006108	MTHFR	16:42750519-42765210	C	A	5.59562	11.2055	1.00184	2.41807	5e-05	0.00173	yes
XLOC_006101	XLOC_006101	SUCO	16:40904878-40973025	C	A	30.3072	18.6682	-0.6991	-1.8752	0.0015	0.02523	yes
XLOC_006073	XLOC_006073	AKT3	16:34132647-34404652	C	A	8.77156	17.6673	1.01018	2.09925	0.00015	0.00439	yes
XLOC_006061	XLOC_006061	COQ8A	16:30656000-30703396	C	A	7.03709	14.3246	1.02545	2.56563	5e-05	0.00173	yes
XLOC_006055	XLOC_006055	EPHX1	16:29585791-29624037	C	A	39.5639	65.8751	0.73555	1.94613	0.00085	0.01688	yes
XLOC_006014	XLOC_006014	CFH	16:6052924-6122550	C	A	10.9189	21.7497	0.99418	2.36734	5e-05	0.00173	yes
XLOC_005992	XLOC_005992	NFASC	16:2557487-2629557	C	A	1.31119	1.83907	1.43101	1.87665	0.0025	0.03638	yes
XLOC_005991	XLOC_005991	ENSBTAG00000034611	16:2120376-2121226	C	A	1.001	2.61704	0.72443	2.4583	5e-05	0.00173	yes
XLOC_005983	XLOC_005983	ATP2B4	16:1272936-1313257	C	A	4.64121	14.3617	1.62965	3.48828	5e-05	0.00173	yes
XLOC_005980	XLOC_005980	PRELP	16:1041922-1055957	C	A	6.75027	11.1958	0.72994	1.85509	0.00315	0.04256	yes
XLOC_005975	XLOC_005975	PPFIA4	16:553234-589649	C	A	1.59745	2.43839	1.26756	2.03342	0.00085	0.01688	yes
XLOC_005966	XLOC_005966	TCN1	15:84389635-84404937	C	A	4.17366	1.42984	-2.8843	-2.7438	0.0003	0.00767	yes
XLOC_005964	XLOC_005964	MRPL16	15:84347032-84351272	C	A	61.0878	38.4433	-0.6682	-1.7382	0.0031	0.04227	yes
XLOC_005930	XLOC_005930	SLC43A3	15:81978439-81996848	C	A	3.9292	1.85938	-1.0794	-1.8562	0.00145	0.02454	yes
XLOC_005837	XLOC_005837	LMO2	15:65394510-65407118	C	A	3.61076	7.42	1.03912	1.94897	0.00205	0.03155	yes
XLOC_005815	XLOC_005815	LGR4	15:58873842-58977292	C	A	24.7098	39.7132	0.68453	1.80339	0.00205	0.03155	yes
XLOC_005775	XLOC_005775	PDE2A	15:52913332-52984107	C	A	2.09761	4.76812	1.18467	2.44063	5e-05	0.00173	yes
XLOC_005614	XLOC_005614	PARVA	15:40748738-40902329	C	A	16.2693	31.7812	0.96602	2.19643	5e-05	0.00173	yes
XLOC_005604	XLOC_005604	ENSBTAG00000009359	15:38876121-38876667	C	A	411.854	221.504	-0.8948	-2.3569	5e-05	0.00173	yes
XLOC_005597	XLOC_005597	NUCB2	15:35693277-35715902	C	A	27.8411	15.9921	-0.7999	-1.8256	0.00195	0.03039	yes
XLOC_005590	XLOC_005590	CLMP	15:34226368-34332243	C	A	2.86644	7.87305	1.45766	2.84181	0.00015	0.00439	yes
XLOC_005572	XLOC_005572	MCAM	15:30414473-30422213	C	A	8.03371	40.0577	2.31794	4.84516	5e-05	0.00173	yes
XLOC_005568	XLOC_005568	HYOU1	15:30160845-30170934	C	A	20.4471	9.62297	-1.0873	-2.7372	5e-05	0.00173	yes
XLOC_005558	XLOC_005558	CD3D	15:29456450-29460605	C	A	26.7146	13.1582	-1.0217	-2.4417	5e-05	0.00173	yes
XLOC_005507	XLOC_005507	FUT4	15:16242001-16243411	C	A	13.5588	6.77947	-1	-2.0759	0.0004	0.00956	yes
XLOC_005501	XLOC_005501	ENDOD1	15:15585022-15619671	C	A	44.0286	27.6956	-0.6688	-1.763	0.00235	0.03488	yes
XLOC_005335	XLOC_005335	HSD17B12	15:74652042-74830690	C	A	93.5106	59.3785	-0.6552	-1.7405	0.00235	0.03488	yes
XLOC_005315	XLOC_005315	NAT10	15:65502376-65541204	C	A	12.6376	7.66863	-0.7207	-1.8156	0.00105	0.01985	yes
XLOC_005295	XLOC_005295	FIBIN	15:58477426-58481142	C	A	1.8998	3.9029	1.68982	2.36229	0.00035	0.00854	yes
XLOC_005285	XLOC_005285	DGAT2	15:55940756-55973229	C	A	3.2405	1.58819	-1.9295	-2.4188	0.0002	0.00555	yes
XLOC_005262	XLOC_005262	ARHGEF17	15:53582240-53643983	C	A	1.84944	4.3695	1.24038	2.93574	5e-05	0.00173	yes
XLOC_005258	XLOC_005258	INPPL1	15:52609011-52623088	C	A	7.45858	11.8296	0.66543	1.75485	0.0029	0.04024	yes
XLOC_005149	XLOC_005149	CAVIN3	15:47329715-47331334	C	A	5.86562	11.6728	0.9928	1.98381	0.0012	0.02159	yes
XLOC_005140	XLOC_005140	DCHS1	15:47042651-47064122	C	A	1.35207	2.58964	0.93758	2.30774	0.0001	0.00317	yes
XLOC_005109	XLOC_005109	ST5	15:44335341-44460360	C	A	2.46043	4.90378	0.99498	2.22354	0.00015	0.00439	yes
XLOC_005102	XLOC_005102	SCUBE2	15:44090740-44158843	C	A	1.04866	2.50083	1.25386	1.96725	0.00155	0.02578	yes
XLOC_005101	XLOC_005101	DENND5A	15:44009022-44054311	C	A	11.2778	19.9658	0.82405	2.06989	0.00055	0.01235	yes
XLOC_005099	XLOC_005099	TMEM41B	15:43901751-43929481	C	A	35.8905	19.9017	-0.8507	-2.2548	5e-05	0.00173	yes
XLOC_005091	XLOC_005091	MRVI1	15:42548307-42674631	C	A	5.10562	10.4573	1.03435	2.509	5e-05	0.00173	yes
XLOC_005055	XLOC_005055	UBASH3B	15:33944542-33975910	C	A	2.98852	1.66202	-1.5868	-1.9364	0.0027	0.03833	yes
XLOC_005054	XLOC_005054	SORL1	15:32584733-32755339	C	A	2.07046	3.42161	0.72472	1.73114	0.00355	0.04588	yes
XLOC_005030	XLOC_005030	PHLDB1	15:29788874-29836450	C	A	4.69641	8.3383	0.8282	2.11062	0.00065	0.01401	yes
XLOC_005023	XLOC_005023	CD3G	15:29462575-29469747	C	A	58.2094	18.3572	-1.6649	-3.1999	5e-05	0.00173	yes
XLOC_005021	XLOC_005021	TMPRSS4	15:29193485-29233495	C	A	3.00909	1.70732	-1.5061	-1.8961	0.00225	0.03377	yes
XLOC_005014	XLOC_005014	TAGLN	15:28318410-28323666	C	A	214.887	791.444	1.88091	3.42586	5e-05	0.00173	yes
XLOC_004989	XLOC_004989	DIXDC1	15:22614859-22659906	C	A	3.20452	7.84622	1.29189	2.51843	5e-05	0.00173	yes
XLOC_004974	XLOC_004974	DDX10	15:18644691-18952411	C	A	13.4112	8.36555	-0.6809	-1.6968	0.0034	0.04455	yes
XLOC_004962	XLOC_004962	SESN3	15:15502202-15523079	C	A	18.5626	44.6841	1.26736	2.98695	5e-05	0.00173	yes
XLOC_004954	XLOC_004954	TRPC6	15:7652987-7714074	C	A	1.31726	6.35428	2.27019	3.26389	5e-05	0.00173	yes
XLOC_004922	XLOC_004922	SNTB1	14:84253918-84504093	C	A	1.13307	5.47077	2.27151	3.3205	5e-05	0.00173	yes
XLOC_004907	XLOC_004907	CA3	14:79406493-79416487	C	A	7.48073	3.17981	-1.2342	-2.0129	0.00075	0.01539	yes
XLOC_004881	XLOC_004881	SDC2	14:69930852-70050653	C	A	12.2421	21.1661	0.78991	1.77881	0.00255	0.03695	yes
XLOC_004848	XLOC_004848	ZFPM2	14:60994138-61520208	C	A	1.17405	1.73219	2.07269	2.13142	0.00325	0.04347	yes
XLOC_004829	XLOC_004829	NOV	14:47005559-47013935	C	A	33.3903	17.2793	-0.9504	-2.4308	5e-05	0.00173	yes
XLOC_004827	XLOC_004827	FABP4	14:46833664-46838053	C	A	393.901	728.502	0.8871	1.86332	0.0025	0.03638	yes
XLOC_004769	XLOC_004769	GGH	14:29736444-29759096	C	A	16.3224	9.21159	-0.8253	-1.7158	0.0033	0.04379	yes
XLOC_004765	XLOC_004765	TOX	14:26631189-26941726	C	A	1.45099	4.86069	1.74413	2.98688	5e-05	0.00173	yes
XLOC_004743	XLOC_004743	PCMTD1	14:22669362-22717576	C	A	23.0524	36.8778	0.67783	1.81464	0.00155	0.02578	yes
XLOC_004736	XLOC_004736	SPIDR	14:20740959-20987465	C	A	9.18635	5.48208	-0.7448	-1.6976	0.0039	0.04885	yes
XLOC_004730	XLOC_004730	FAM83A	14:18182441-18201276	C	A	2.4856	1.24493	-2.6006	-2.0443	0.00215	0.03256	yes
XLOC_004726	XLOC_004726	FER1L6	14:17453320-17627190	C	A	1.28511	2.38086	0.8896	1.64737	0.0036	0.04617	yes
XLOC_004720	XLOC_004720	SQLE	14:16723392-16745626	C	A	85.1389	53.3994	-0.673	-1.7779	0.0023	0.03433	yes
XLOC_004682	XLOC_004682	WDR97	14:1913047-1921667	C	A	1.61292	2.48145	1.27325	2.20864	0.00085	0.01688	yes
XLOC_004640	XLOC_004640	COL14A1	14:83892852-84109620	C	A	13.2309	21.626	0.70886	1.85002	0.00155	0.02578	yes
XLOC_004623	XLOC_004623	MMP16	14:76757694-77111545	C	A	2.33303	4.69419	1.00867	1.75685	0.0027	0.03833	yes
XLOC_004617	XLOC_004617	RUNX1T1	14:74642805-74787356	C	A	1.74375	5.34344	1.61557	2.45497	0.00015	0.00439	yes
XLOC_004611	XLOC_004611	GEM	14:72386750-72399660	C	A	8.07805	22.3444	1.46783	3.1646	5e-05	0.00173	yes
XLOC_004558	XLOC_004558	SYBU	14:56909761-56997967	C	A	1.63098	2.86308	1.56203	2.14618	0.00035	0.00854	yes
XLOC_004529	XLOC_004529	PI15	14:40275715-40307947	C	A	18.4056	1.04963	-4.1322	-4.8581	5e-05	0.00173	yes
XLOC_004505	XLOC_004505	RRS1	14:32699359-32701121	C	A	10.0021	5.17204	-0.9515	-1.9571	0.00085	0.01688	yes
XLOC_004476	XLOC_004476	MRPL15	14:23675382-23680928	C	A	32.187	20.5133	-0.6499	-1.6787	0.0036	0.04617	yes
XLOC_004459	XLOC_004459	FBXO32	14:17919822-17951894	C	A	13.108	62.5812	2.25528	4.41865	5e-05	0.00173	yes
XLOC_004447	XLOC_004447	FAM84B	14:15464447-15469509	C	A	17.05	9.49508	-0.8445	-2.2048	5e-05	0.00173	yes
XLOC_004409	XLOC_004409	LY6D	14:2801382-2803020	C	A	12.8169	2.54536	-2.3321	-3.1261	5e-05	0.00173	yes
XLOC_004385	XLOC_004385	BOP1	14:1825981-1844587	C	A	13.5696	8.48085	-0.6781	-1.7217	0.0032	0.04315	yes
XLOC_004336	XLOC_004336	PTGIS	13:78319019-78368752	C	A	3.89129	23.3457	2.58484	5.03226	5e-05	0.00173	yes
XLOC_004335	XLOC_004335	KCNB1	13:78194164-78304515	C	A	1.26252	2.07848	2.03851	2.18287	0.0014	0.024	yes
XLOC_004330	XLOC_004330	SULF2	13:76879807-77005009	C	A	8.37583	3.1483	-1.4117	-3.0112	5e-05	0.00173	yes
XLOC_004292	XLOC_004292	SDC4	13:74393119-74412880	C	A	31.9844	17.4278	-0.876	-1.8975	0.00125	0.02225	yes
XLOC_004284	XLOC_004284	ADA	13:73750478-73773983	C	A	18.2124	5.58483	-1.7053	-3.488	5e-05	0.00173	yes
XLOC_004278	XLOC_004278	JPH2	13:73303265-73375173	C	A	1.78522	3.09346	1.97805	2.86539	0.00015	0.00439	yes
XLOC_004262	XLOC_004262	KIAA1755	13:67749212-67774628	C	A	1.48876	2.70439	1.80207	2.67533	5e-05	0.00173	yes
XLOC_004261	XLOC_004261	TGM2	13:67663137-67697607	C	A	11.5624	21.4919	0.89436	2.40384	5e-05	0.00173	yes
XLOC_004231	XLOC_004231	EIF2S2	13:64050710-64069300	C	A	126.224	80.9065	-0.6417	-1.6964	0.00345	0.04507	yes
XLOC_004191	XLOC_004191	RBM38	13:59294499-59308857	C	A	1.3611	2.84675	2.35453	2.23918	0.00365	0.04655	yes
XLOC_004166	XLOC_004166	SLCO4A1	13:55149363-55172423	C	A	6.71261	1.64521	-2.0286	-3.5797	5e-05	0.00173	yes
XLOC_004150	XLOC_004150	TNFRSF6B	13:54526442-54527951	C	A	6.64296	2.32342	-1.5156	-2.3088	0.0002	0.00555	yes
XLOC_004135	XLOC_004135	TGM3	13:53261634-53304213	C	A	872.304	233.235	-1.903	-2.5033	0.0007	0.01466	yes
XLOC_004105	XLOC_004105	TRMT6	13:48476002-48486536	C	A	12.3892	6.6165	-0.9049	-1.8873	0.00165	0.02697	yes
XLOC_004104	XLOC_004104	GPCPD1	13:48086529-48150177	C	A	61.5952	36.2916	-0.7632	-1.9879	0.00055	0.01235	yes
XLOC_004078	XLOC_004078	ABHD12	13:43187468-43240717	C	A	91.4672	50.7712	-0.8492	-2.2287	0.0003	0.00767	yes
XLOC_004069	XLOC_004069	CD93	13:42244267-42247239	C	A	6.58115	11.7939	0.84162	2.0676	0.0003	0.00767	yes
XLOC_004049	XLOC_004049	BAMBI	13:36326193-36333080	C	A	8.75949	4.55578	-0.9432	-1.994	0.001	0.01912	yes
XLOC_004045	XLOC_004045	ENSBTAG00000046981	13:34860210-34965895	C	A	4.7518	14.7904	1.63812	1.98981	0.0009	0.01758	yes
XLOC_004044	XLOC_004044	ENSBTAG00000027444	13:34860210-34965895	C	A	4.68232	17.4308	1.89634	3.33283	5e-05	0.00173	yes
XLOC_004042	XLOC_004042	ZEB1	13:34063174-34261299	C	A	2.32203	5.63118	1.27805	2.56412	0.0001	0.00317	yes
XLOC_004040	XLOC_004040	HACD1	13:32347675-32369621	C	A	3.76846	11.3856	1.59517	2.26164	0.00025	0.00667	yes
XLOC_004031	XLOC_004031	FAM171A1	13:30069066-30123389	C	A	2.80886	5.13971	0.8717	1.70929	0.0039	0.04885	yes
XLOC_003995	XLOC_003995	PFKFB3	13:17380742-17406594	C	A	8.90534	4.59422	-0.9549	-2.2037	0.00015	0.00439	yes
XLOC_003978	XLOC_003978	FLRT3	13:8041872-8046999	C	A	1.03169	2.62992	1.35	2.10786	0.0009	0.01758	yes
XLOC_003908	XLOC_003908	ENSBTAG00000014329	13:74314686-74317437	C	A	91.6652	1.60489	-5.8358	-7.3085	5e-05	0.00173	yes
XLOC_003907	XLOC_003907	PI3	13:74272868-74274940	C	A	320.992	87.7909	-1.8704	-3.5094	5e-05	0.00173	yes
XLOC_003878	XLOC_003878	TOP1	13:70383855-70480307	C	A	35.2958	22.2737	-0.6642	-1.7409	0.0024	0.03531	yes
XLOC_003848	XLOC_003848	MYL9	13:66306259-66314230	C	A	40.7367	243.374	2.57877	5.16723	5e-05	0.00173	yes
XLOC_003810	XLOC_003810	BPIFA2A	13:63041966-63053505	C	A	1.83092	156.013	6.41295	8.43724	5e-05	0.00173	yes
XLOC_003781	XLOC_003781	SRXN1	13:60944182-60949364	C	A	18.0063	9.73349	-0.8875	-1.7976	0.0027	0.03833	yes
XLOC_003776	XLOC_003776	SDCBP2	13:60343083-60351717	C	A	34.5176	14.5771	-1.2436	-2.886	5e-05	0.00173	yes
XLOC_003726	XLOC_003726	SOX18	13:54295398-54296819	C	A	1.11684	3.01465	1.43257	1.98424	0.002	0.03103	yes
XLOC_003702	XLOC_003702	ADAM33	13:51968274-51981601	C	A	3.89056	8.90676	1.19492	2.6772	5e-05	0.00173	yes
XLOC_003686	XLOC_003686	BMP2	13:49550049-49561303	C	A	12.6347	6.05213	-1.0619	-2.3573	5e-05	0.00173	yes
XLOC_003679	XLOC_003679	CDS2	13:47799923-47856833	C	A	15.2273	24.1539	0.66559	1.74436	0.00215	0.03256	yes
XLOC_003676	XLOC_003676	DIP2C	13:47041228-47177126	C	A	6.09926	10.0007	0.7134	1.8091	0.0014	0.024	yes
XLOC_003667	XLOC_003667	20ALPHA-HSD	13:44137260-44154582	C	A	6.22336	1.27333	-2.2891	-2.681	0.00015	0.00439	yes
XLOC_003630	XLOC_003630	SLC24A3	13:39202449-39632869	C	A	2.23079	6.24097	1.48422	2.36018	0.0001	0.00317	yes
XLOC_003608	XLOC_003608	CACNB2	13:33005027-33285264	C	A	1.44656	3.84901	1.41186	2.14784	0.0005	0.01138	yes
XLOC_003568	XLOC_003568	PLXDC2	13:21595580-22015323	C	A	8.67602	15.5621	0.84294	2.10626	0.00045	0.01053	yes
XLOC_003518	XLOC_003518	PLCB4	13:2211088-2410692	C	A	3.84041	13.9122	1.85701	3.81557	5e-05	0.00173	yes
XLOC_003513	XLOC_003513	RASA3	12:90916420-90995694	C	A	5.95093	10.3896	0.80395	2.01564	0.0005	0.01138	yes
XLOC_003458	XLOC_003458	SLITRK6	12:61064672-61067201	C	A	1.49239	5.37224	1.8479	2.7582	5e-05	0.00173	yes
XLOC_003431	XLOC_003431	PCDH9	12:40887254-40890353	C	A	3.72688	8.9496	1.26385	2.58918	5e-05	0.00173	yes
XLOC_003418	XLOC_003418	TNFRSF19	12:34673863-34757696	C	A	6.47087	12.143	0.9081	1.95507	0.00075	0.01539	yes
XLOC_003412	XLOC_003412	WASF3	12:33156436-33186087	C	A	1.73863	3.52543	1.7736	2.49908	0.0002	0.00555	yes
XLOC_003400	XLOC_003400	MTUS2	12:31029404-31296069	C	A	1.64836	3.53623	1.96782	2.63597	5e-05	0.00173	yes
XLOC_003384	XLOC_003384	NBEA	12:25792985-26361421	C	A	1.8352	3.67273	1.00092	2.19208	0.00025	0.00667	yes
XLOC_003354	XLOC_003354	HTR2A	12:16823523-16889281	C	A	1.98246	3.9449	1.58375	2.35214	0.00035	0.00854	yes
XLOC_003275	XLOC_003275	FARP1	12:79189511-79429462	C	A	6.58871	10.9096	0.72753	1.90372	0.00085	0.01688	yes
XLOC_003267	XLOC_003267	DNAJC3	12:76958977-77024110	C	A	75.3994	45.8835	-0.7166	-1.8246	0.0012	0.02159	yes
XLOC_003226	XLOC_003226	UCHL3	12:50948443-50997544	C	A	237.035	127.778	-0.8915	-2.4102	5e-05	0.00173	yes
XLOC_003201	XLOC_003201	SACS	12:34876099-34917630	C	A	1.38453	2.41689	0.80376	1.94208	0.00075	0.01539	yes
XLOC_003182	XLOC_003182	SLC7A1	12:31004651-31019183	C	A	13.9257	6.1048	-1.1897	-2.5093	5e-05	0.00173	yes
XLOC_003176	XLOC_003176	N4BP2L1	12:28612075-28634685	C	A	28.5218	44.4088	0.63878	1.66161	0.00315	0.04256	yes
XLOC_003174	XLOC_003174	STARD13	12:27866073-28033238	C	A	3.44359	6.70565	0.96147	2.25244	0.0002	0.00555	yes
XLOC_003168	XLOC_003168	SMAD9	12:24794298-24818619	C	A	1.68754	7.6728	2.18483	3.48642	5e-05	0.00173	yes
XLOC_003165	XLOC_003165	POSTN	12:24241936-24276486	C	A	93.2092	244.21	1.38958	3.23674	5e-05	0.00173	yes
XLOC_003164	XLOC_003164	TRPC4	12:24049604-24194475	C	A	1.23276	3.37015	1.45092	2.19028	0.00045	0.01053	yes
XLOC_003125	XLOC_003125	SLC25A30	12:15590374-15614504	C	A	3.3707	7.40724	1.13589	1.98987	0.0008	0.01625	yes
XLOC_003078	XLOC_003078	PTGDS	11:106247576-106250629	C	A	8.23405	16.4997	1.00276	1.9302	0.0021	0.03202	yes
XLOC_003044	XLOC_003044	ABO	11:104232296-104251043	C	A	13.9878	6.90605	-1.0182	-1.8525	0.0019	0.02989	yes
XLOC_003028	XLOC_003028	NACC2	11:103572294-103607342	C	A	2.35613	5.82718	1.30638	2.4242	0.00015	0.00439	yes
XLOC_003009	XLOC_003009	FNBP1	11:100289058-100374967	C	A	16.4659	31.5981	0.94035	2.31831	0.0001	0.00317	yes
XLOC_002966	XLOC_002966	HSPA5	11:96115571-96119306	C	A	260.174	107.554	-1.2744	-2.9777	5e-05	0.00173	yes
XLOC_002918	XLOC_002918	GRHL1	11:87565730-87616670	C	A	53.0916	31.7614	-0.7412	-1.9693	0.0006	0.01318	yes
XLOC_002917	XLOC_002917	KLF11	11:87525613-87536326	C	A	5.01703	9.65883	0.94502	2.20627	0.00015	0.00439	yes
XLOC_002914	XLOC_002914	ATP6V1C2	11:86858115-86918106	C	A	23.9681	10.6831	-1.1658	-2.5294	5e-05	0.00173	yes
XLOC_002913	XLOC_002913	KCNF1	11:86759337-86761647	C	A	1.70315	7.74754	3.26246	4.47983	5e-05	0.00173	yes
XLOC_002906	XLOC_002906	TRIB2	11:85205521-85233638	C	A	6.05079	2.98516	-1.0193	-2.0009	0.00115	0.02106	yes
XLOC_002893	XLOC_002893	RHOB	11:78464205-78466417	C	A	13.2232	25.7402	0.96095	2.53911	5e-05	0.00173	yes
XLOC_002889	XLOC_002889	KLHL29	11:75290643-75623195	C	A	1.65848	2.60926	1.2892	2.14195	0.00095	0.01835	yes
XLOC_002866	XLOC_002866	EMILIN1	11:72539295-72547260	C	A	5.21495	15.6002	1.58084	3.81444	5e-05	0.00173	yes
XLOC_002824	XLOC_002824	CNRIP1	11:66679942-66704192	C	A	2.26781	5.09122	1.16672	1.87434	0.0024	0.03531	yes
XLOC_002777	XLOC_002777	ATOH8	11:48954368-48996567	C	A	1.04138	2.79065	1.4221	2.20288	0.0016	0.02641	yes
XLOC_002769	XLOC_002769	SMYD1	11:47799216-47848713	C	A	1.07183	5.48978	2.35667	3.66026	5e-05	0.00173	yes
XLOC_002760	XLOC_002760	IL1B	11:46410276-46418787	C	A	10.6645	1.38711	-2.9427	-4.2192	5e-05	0.00173	yes
XLOC_002718	XLOC_002718	ENSBTAG00000024021	11:32715364-32880569	C	A	1.81173	5.04395	1.47719	2.43102	0.00015	0.00439	yes
XLOC_002716	XLOC_002716	NRXN1	11:32130132-32482612	C	A	1.22424	3.64058	1.57228	1.93982	0.0026	0.03727	yes
XLOC_002696	XLOC_002696	ZFP36L2	11:25585492-25587785	C	A	13.4142	23.8814	0.83213	2.15194	0.00035	0.00854	yes
XLOC_002689	XLOC_002689	SLC8A1	11:22443219-22797877	C	A	6.97993	28.173	2.01303	4.09232	5e-05	0.00173	yes
XLOC_002682	XLOC_002682	DHX57	11:21164550-21219513	C	A	10.3957	16.2612	0.64545	1.67035	0.00345	0.04507	yes
XLOC_002654	XLOC_002654	DYSF	11:12894978-13123270	C	A	1.81339	4.67678	1.36682	3.19327	5e-05	0.00173	yes
XLOC_002646	XLOC_002646	ALMS1	11:10877519-11067103	C	A	4.31046	7.05675	0.71116	1.85314	0.0014	0.024	yes
XLOC_002641	XLOC_002641	ACTG2	11:10717553-10732398	C	A	62.1133	328.733	2.40394	4.48341	5e-05	0.00173	yes
XLOC_002638	XLOC_002638	MTHFD2	11:10409032-10430853	C	A	25.7692	9.27547	-1.4742	-3.1989	5e-05	0.00173	yes
XLOC_002559	XLOC_002559	CLIC3	11:106229011-106233455	C	A	37.9257	19.75	-0.9413	-2.2992	5e-05	0.00173	yes
XLOC_002486	XLOC_002486	USP20	11:100237004-100281194	C	A	4.59891	8.00248	0.79916	2.00615	0.0005	0.01138	yes
XLOC_002477	XLOC_002477	LRRC8A	11:99411392-99437846	C	A	23.5616	12.8884	-0.8704	-2.3077	5e-05	0.00173	yes
XLOC_002464	XLOC_002464	SLC27A4	11:98957839-98971732	C	A	5.46899	2.54599	-1.1031	-2.2698	0.0007	0.01466	yes
XLOC_002394	XLOC_002394	KIDINS220	11:88474150-88559541	C	A	13.6721	21.5081	0.65364	1.74171	0.0028	0.03938	yes
XLOC_002388	XLOC_002388	ODC1	11:87178097-87182503	C	A	51.8934	11.5865	-2.1631	-4.8871	5e-05	0.00173	yes
XLOC_002373	XLOC_002373	OSR1	11:79487138-79494238	C	A	1.58541	3.46328	2.07306	2.49399	0.0004	0.00956	yes
XLOC_002371	XLOC_002371	MATN3	11:78889150-78907349	C	A	1.002	1.76978	0.8823	1.2469	5e-05	0.00173	yes
XLOC_002344	XLOC_002344	KIF3C	11:73451220-73487055	C	A	1.46213	2.12401	1.28229	1.8947	0.0036	0.04617	yes
XLOC_002314	XLOC_002314	MXD1	11:68232861-68255606	C	A	11.5396	6.48854	-0.8306	-1.8352	0.0016	0.02641	yes
XLOC_002309	XLOC_002309	ANTXR1	11:67334897-67590481	C	A	9.23721	17.2046	0.89726	1.95487	0.0006	0.01318	yes
XLOC_002304	XLOC_002304	APLF	11:66840543-66933742	C	A	6.50566	11.3904	0.80805	1.78831	0.00245	0.03577	yes
XLOC_002287	XLOC_002287	EHBP1	11:61117375-61472058	C	A	9.26269	19.0736	1.04207	2.66652	5e-05	0.00173	yes
XLOC_002262	XLOC_002262	REEP1	11:48389167-48525009	C	A	1.99547	5.08917	2.03836	2.82362	0.00015	0.00439	yes
XLOC_002244	XLOC_002244	IL36RN	11:46621378-46625624	C	A	138.873	47.0955	-1.5601	-3.7619	5e-05	0.00173	yes
XLOC_002243	XLOC_002243	IL36B	11:46575177-46584984	C	A	8.69707	2.53389	-1.7792	-1.8868	0.00125	0.02225	yes
XLOC_002242	XLOC_002242	IL36A	11:46569594-46573057	C	A	699.964	329.067	-1.0889	-2.6452	5e-05	0.00173	yes
XLOC_002241	XLOC_002241	IL36G	11:46543293-46550484	C	A	47.4133	18.9844	-1.3205	-2.674	5e-05	0.00173	yes
XLOC_002238	XLOC_002238	SLC20A1	11:46218715-46232124	C	A	40.0345	25.6118	-0.6444	-1.7286	0.003	0.0412	yes
XLOC_002217	XLOC_002217	EML6	11:37290105-37573238	C	A	2.80713	4.62361	0.71992	1.6592	0.00365	0.04655	yes
XLOC_002209	XLOC_002209	STON1	11:30722155-30739321	C	A	6.42243	15.7173	1.29117	3.11918	5e-05	0.00173	yes
XLOC_002186	XLOC_002186	PLEKHH2	11:25974408-26070971	C	A	4.58588	8.17697	0.83437	1.91331	0.0011	0.02048	yes
XLOC_002182	XLOC_002182	PKDCC	11:24529638-24539289	C	A	1.24903	4.87275	1.96393	2.9941	5e-05	0.00173	yes
XLOC_002159	XLOC_002159	LTBP1	11:15493303-15947670	C	A	4.86574	8.36258	0.78129	1.89409	0.0011	0.02048	yes
XLOC_002151	XLOC_002151	FAM136A	11:14162022-14166468	C	A	30.7078	18.0529	-0.7664	-1.9463	0.00115	0.02106	yes
XLOC_002150	XLOC_002150	TGFA	11:13969791-13984394	C	A	10.6916	3.00267	-1.8322	-2.1194	0.00155	0.02578	yes
XLOC_002124	XLOC_002124	MGC152281	11:10196558-10203502	C	A	7.67889	3.85073	-0.9958	-1.9395	0.00115	0.02106	yes
XLOC_002063	XLOC_002063	MAL	11:1821485-1846701	C	A	264.923	155.892	-0.765	-1.847	0.00115	0.02106	yes
XLOC_002047	XLOC_002047	RPS6KA5	10:103508677-103703817	C	A	3.9491	7.51353	0.92797	2.13215	0.00015	0.00439	yes
XLOC_002040	XLOC_002040	PTPN21	10:101237133-101308928	C	A	2.96317	6.05271	1.03044	2.33501	0.0003	0.00767	yes
XLOC_001960	XLOC_001960	RDH11	10:80135427-80145851	C	A	34.1285	16.4432	-1.0535	-2.3721	0.0001	0.00317	yes
XLOC_001928	XLOC_001928	ENSBTAG00000040564	10:72298984-72299176	C	A	143.017	409.367	1.51721	2.2572	0.00025	0.00667	yes
XLOC_001907	XLOC_001907	WDHD1	10:67681786-67735314	C	A	10.6345	5.77576	-0.8807	-2.0558	0.0006	0.01318	yes
XLOC_001899	XLOC_001899	FERMT2	10:65766163-65843942	C	A	16.2358	38.9553	1.26264	3.11142	5e-05	0.00173	yes
XLOC_001897	XLOC_001897	DUOXA2	10:65525529-65540482	C	A	103.645	25.9438	-1.9982	-4.5715	5e-05	0.00173	yes
XLOC_001896	XLOC_001896	DUOX1	10:65492592-65522895	C	A	7.42279	4.41069	-0.751	-1.7811	0.00195	0.03039	yes
XLOC_001882	XLOC_001882	EID1	10:61591975-61593731	C	A	14.5008	27.8971	0.94398	2.19593	0.0001	0.00317	yes
XLOC_001877	XLOC_001877	SLC27A2	10:60221114-60275998	C	A	2.19931	7.19265	1.70948	2.82622	5e-05	0.00173	yes
XLOC_001871	XLOC_001871	TMOD2	10:58662511-58711813	C	A	1.36623	2.48166	2.01639	2.28661	0.0012	0.02159	yes
XLOC_001858	XLOC_001858	CGNL1	10:52835255-52941952	C	A	7.30535	4.52256	-0.6918	-1.666	0.00355	0.04588	yes
XLOC_001838	XLOC_001838	TLN2	10:47303875-47796327	C	A	1.59999	3.52136	1.13807	2.64372	5e-05	0.00173	yes
XLOC_001837	XLOC_001837	TPM1	10:47056203-47065846	C	A	69.8318	347.665	2.31574	4.27738	5e-05	0.00173	yes
XLOC_001832	XLOC_001832	FBXL22	10:46461586-46466076	C	A	1.91532	5.71283	2.36424	3.17635	5e-05	0.00173	yes
XLOC_001790	XLOC_001790	PLA2G4F	10:37650255-37664678	C	A	20.2685	7.82632	-1.3728	-3.3266	5e-05	0.00173	yes
XLOC_001789	XLOC_001789	PLA2G4D	10:37602794-37624778	C	A	5.17087	1.9183	-1.4306	-2.6643	5e-05	0.00173	yes
XLOC_001788	XLOC_001788	PLA2G4E	10:37506676-37549023	C	A	9.38707	3.76909	-1.3165	-2.7086	5e-05	0.00173	yes
XLOC_001771	XLOC_001771	CCDC9B	10:36068633-36074651	C	A	5.13365	11.5585	1.1709	2.68697	5e-05	0.00173	yes
XLOC_001760	XLOC_001760	MEIS2	10:32643647-32866661	C	A	4.18786	16.3768	1.96736	3.8132	5e-05	0.00173	yes
XLOC_001748	XLOC_001748	RYR3	10:28789148-29100901	C	A	1.20654	2.26368	2.61312	3.72618	5e-05	0.00173	yes
XLOC_001710	XLOC_001710	ENSBTAG00000037452	10:26680215-26686302	C	A	17.5149	6.87224	-1.3497	-2.4213	5e-05	0.00173	yes
XLOC_001709	XLOC_001709	PNP	10:26667692-26673918	C	A	595.055	351.513	-0.7594	-1.7823	0.00295	0.04076	yes
XLOC_001698	XLOC_001698	ARHGEF40	10:26058170-26079915	C	A	1.64341	4.39504	1.41918	2.51331	5e-05	0.00173	yes
XLOC_001605	XLOC_001605	PCK2	10:20870283-20878569	C	A	43.8158	19.9326	-1.1363	-2.7736	5e-05	0.00173	yes
XLOC_001595	XLOC_001595	LTB4R	10:20687229-20689253	C	A	9.16701	4.4749	-1.0346	-1.9485	0.0006	0.01318	yes
XLOC_001594	XLOC_001594	NFATC4	10:20632356-20639714	C	A	1.48691	3.32628	1.16159	2.0691	0.0019	0.02989	yes
XLOC_001593	XLOC_001593	NYNRIN	10:20590621-20600789	C	A	1.05507	2.24444	1.08902	2.20039	0.00035	0.00854	yes
XLOC_001591	XLOC_001591	C10H15orf59	10:20379754-20392155	C	A	1.80954	3.41159	1.57481	1.98065	0.0026	0.03727	yes
XLOC_001581	XLOC_001581	ENSBTAG00000007433	10:18655255-18829592	C	A	21.337	35.1126	0.71863	1.70339	0.0029	0.04024	yes
XLOC_001578	XLOC_001578	UACA	10:17516708-17559258	C	A	36.104	59.7792	0.72748	1.90482	0.0011	0.02048	yes
XLOC_001570	XLOC_001570	CALML4	10:15009939-15019251	C	A	2.81185	12.0079	2.0944	2.56832	0.0001	0.00317	yes
XLOC_001546	XLOC_001546	CILP	10:12099599-12114284	C	A	1.74788	3.69533	1.84959	2.71272	5e-05	0.00173	yes
XLOC_001543	XLOC_001543	RASL12	10:11944516-11959912	C	A	1.45324	3.2929	2.33883	2.13127	0.00315	0.04256	yes
XLOC_001455	XLOC_001455	ENSBTAG00000026909	10:87344475-87346625	C	A	5.97163	2.55792	-1.2232	-1.9383	0.0012	0.02159	yes
XLOC_001421	XLOC_001421	TTC9	10:82634714-82666926	C	A	12.7627	6.3435	-1.0086	-1.9793	0.001	0.01912	yes
XLOC_001411	XLOC_001411	GALNT16	10:81396103-81494769	C	A	1.24175	1.99917	2.04721	2.53001	0.00025	0.00667	yes
XLOC_001366	XLOC_001366	DACT1	10:71152284-71161697	C	A	1.13992	2.78218	1.28729	1.98945	0.00115	0.02106	yes
XLOC_001354	XLOC_001354	PELI2	10:68778346-68974093	C	A	3.42592	7.64719	1.15844	2.072	0.0006	0.01318	yes
XLOC_001347	XLOC_001347	SAMD4A	10:67430990-67516426	C	A	4.46246	8.86616	0.99047	2.01636	0.0009	0.01758	yes
XLOC_001337	XLOC_001337	DUOX2	10:65541111-65558771	C	A	129.67	60.7581	-1.0937	-2.4958	0.0001	0.00317	yes
XLOC_001334	XLOC_001334	GATM	10:65325341-65341352	C	A	17.1122	31.5039	0.88051	2.24506	0.00015	0.00439	yes
XLOC_001277	XLOC_001277	BNIP2	10:50628360-50650638	C	A	6.57608	12.3302	0.9069	1.78906	0.00315	0.04256	yes
XLOC_001236	XLOC_001236	ENSBTAG00000003754	10:38111922-38135944	C	A	1.40656	2.58842	0.8799	1.80417	0.0023	0.03433	yes
XLOC_001235	XLOC_001235	ENSBTAG00000039789	10:38105763-38108620	C	A	1.41441	3.8577	1.44754	2.42961	5e-05	0.00173	yes
XLOC_001221	XLOC_001221	CHP1	10:36835139-36872289	C	A	110.433	69.3579	-0.671	-1.7405	0.00295	0.04076	yes
XLOC_001208	XLOC_001208	KNSTRN	10:36117897-36127741	C	A	30.1634	50.4482	0.74201	1.91415	0.00095	0.01835	yes
XLOC_001116	XLOC_001116	ENSBTAG00000037924	10:23978359-23978755	C	A	1.39009	1.0001	0.9345	1.2294	0.0014	0.024	yes
XLOC_001106	XLOC_001106	PRMT5	10:21752765-21760473	C	A	26.1132	16.1986	-0.6889	-1.7868	0.00235	0.03488	yes
XLOC_001082	XLOC_001082	IPO4	10:20801454-20810605	C	A	14.2294	8.96838	-0.666	-1.7303	0.00225	0.03377	yes
XLOC_001074	XLOC_001074	RABGGTA	10:20726775-20733197	C	A	20.8547	10.4464	-0.9974	-2.5426	5e-05	0.00173	yes
XLOC_001073	XLOC_001073	DHRS1	10:20704885-20713840	C	A	31.8999	19.3761	-0.7193	-1.7348	0.0026	0.03727	yes
XLOC_001037	XLOC_001037	DIS3L	10:13162026-13194338	C	A	15.7676	26.4961	0.74882	1.98451	0.00075	0.01539	yes
XLOC_001026	XLOC_001026	ERO1A	10:11438272-11488427	C	A	90.48	40.4547	-1.1613	-2.8445	5e-05	0.00173	yes
XLOC_001022	XLOC_001022	CMYA5	10:10658028-10711354	C	A	1.24235	1.93732	1.95147	2.94432	5e-05	0.00173	yes
XLOC_000990	XLOC_000990	NREP	10:2161054-2193663	C	A	6.16219	20.4425	1.73005	3.38609	5e-05	0.00173	yes
XLOC_000982	XLOC_000982	SATB1	1:157169739-157261755	C	A	1.5024	5.39076	1.84322	3.43043	5e-05	0.00173	yes
XLOC_000973	XLOC_000973	SH3BP5	1:154024456-154103515	C	A	2.65867	5.65948	1.08997	1.80541	0.0022	0.03317	yes
XLOC_000943	XLOC_000943	CSTB	1:146527930-146532166	C	A	321.381	153.318	-1.0678	-2.7146	5e-05	0.00173	yes
XLOC_000931	XLOC_000931	ITGB2	1:145104445-145133581	C	A	3.72726	6.45279	0.79181	1.7134	0.0038	0.04787	yes
XLOC_000926	XLOC_000926	WDR4	1:144656766-144676874	C	A	7.55094	4.32192	-0.805	-1.6885	0.00355	0.04588	yes
XLOC_000899	XLOC_000899	ACPP	1:138348895-138384864	C	A	12.8438	3.0079	-2.0943	-3.8655	5e-05	0.00173	yes
XLOC_000888	XLOC_000888	SRPRB	1:136636525-136676796	C	A	47.2301	28.7353	-0.7169	-1.8691	0.00145	0.02454	yes
XLOC_000857	XLOC_000857	TRPC1	1:127257266-127318221	C	A	1.18411	3.24145	1.45284	1.87513	0.002	0.03103	yes
XLOC_000823	XLOC_000823	ARHGEF26	1:114292425-114431455	C	A	1.21041	3.26032	1.42952	2.2471	0.0005	0.01138	yes
XLOC_000811	XLOC_000811	PTX3	1:110986516-111211551	C	A	12.4002	1.09621	-3.4998	-4.616	5e-05	0.00173	yes
XLOC_000802	XLOC_000802	SCHIP1	1:108383679-108454122	C	A	1.51674	4.7773	1.65522	2.22783	0.0013	0.02281	yes
XLOC_000794	XLOC_000794	NMD3	1:106973279-107009693	C	A	67.3428	44.0568	-0.6122	-1.6554	0.0037	0.04696	yes
XLOC_000763	XLOC_000763	USP13	1:87949653-88075267	C	A	1.69146	1.85838	1.42632	1.86491	0.00265	0.03783	yes
XLOC_000751	XLOC_000751	KLHL24	1:84062790-84095207	C	A	29.6214	52.4421	0.82409	2.13994	0.00035	0.00854	yes
XLOC_000726	XLOC_000726	DNAJB11	1:81234017-81252216	C	A	27.9207	13.2087	-1.0798	-2.5345	5e-05	0.00173	yes
XLOC_000725	XLOC_000725	AHSG	1:81202131-81209114	C	A	7.40135	3.42351	-1.1123	-2.0025	0.00115	0.02106	yes
XLOC_000711	XLOC_000711	LPP	1:79041609-79725431	C	A	27.9435	64.6567	1.21029	2.97144	5e-05	0.00173	yes
XLOC_000707	XLOC_000707	IL1RAP	1:77198181-77343645	C	A	29.4743	16.0675	-0.8753	-2.0795	0.0005	0.01138	yes
XLOC_000694	XLOC_000694	PIGZ	1:72024794-72028847	C	A	1.86996	2.53827	1.54483	2.14296	0.0013	0.02281	yes
XLOC_000682	XLOC_000682	TFRC	1:71260067-71280648	C	A	130.615	74.0922	-0.8179	-2.0473	0.0004	0.00956	yes
XLOC_000668	XLOC_000668	HEG1	1:70027329-70106415	C	A	3.18609	5.48773	0.78442	1.85059	0.0017	0.02762	yes
XLOC_000663	XLOC_000663	ENSBTAG00000014567	1:68580143-68667822	C	A	33.0558	143.343	2.1165	4.06321	5e-05	0.00173	yes
XLOC_000653	XLOC_000653	ILDR1	1:67082114-67116669	C	A	1.86798	1.1551	-2.4845	-2.3381	0.00275	0.03892	yes
XLOC_000640	XLOC_000640	POPDC2	1:65002247-65014687	C	A	1.9101	5.25375	2.52924	2.99342	5e-05	0.00173	yes
XLOC_000632	XLOC_000632	ZBTB20	1:59420221-59721760	C	A	2.86355	5.85697	1.03235	2.25022	0.00015	0.00439	yes
XLOC_000614	XLOC_000614	ZBED2	1:56722580-56818961	C	A	9.84182	3.00649	-1.7108	-1.9819	0.0015	0.02523	yes
XLOC_000603	XLOC_000603	IFT57	1:53295476-53368940	C	A	53.6357	30.6002	-0.8097	-2.0877	0.00045	0.01053	yes
XLOC_000589	XLOC_000589	ENSBTAG00000026836	1:45667460-45822623	C	A	6.9975	17.1845	1.2962	2.79272	5e-05	0.00173	yes
XLOC_000588	XLOC_000588	ABI3BP	1:45522504-45642829	C	A	4.06804	7.87598	0.95312	2.11745	0.00085	0.01688	yes
XLOC_000575	XLOC_000575	GABRR3	1:41870256-41915644	C	A	6.59831	2.36883	-1.4779	-2.1355	0.0007	0.01466	yes
XLOC_000546	XLOC_000546	JAM2	1:10083034-10165613	C	A	3.74454	8.2153	1.13353	2.01373	0.0009	0.01758	yes
XLOC_000526	XLOC_000526	IFNAR1	1:1467703-1496151	C	A	20.1989	12.7663	-0.6619	-1.6928	0.0039	0.04885	yes
XLOC_000508	XLOC_000508	GALNT15	1:154923158-154967566	C	A	1.97031	2.69815	1.47546	2.04508	0.00145	0.02454	yes
XLOC_000472	XLOC_000472	PDXK	1:146490838-146516806	C	A	15.2563	9.09193	-0.7467	-1.6581	0.0034	0.04455	yes
XLOC_000463	XLOC_000463	ADARB1	1:145518050-145555780	C	A	1.22008	2.76091	1.17817	1.82219	0.00205	0.03155	yes
XLOC_000457	XLOC_000457	PDE9A	1:144493956-144603437	C	A	1.87269	2.70494	1.63206	1.97796	0.0015	0.02523	yes
XLOC_000451	XLOC_000451	MX1	1:143176082-143204865	C	A	12.267	6.26401	-0.9696	-1.9592	0.00105	0.01985	yes
XLOC_000444	XLOC_000444	SH3BGR	1:141029892-141100984	C	A	16.3306	71.1015	2.1223	4.18027	5e-05	0.00173	yes
XLOC_000415	XLOC_000415	PIK3CB	1:131429579-131530578	C	A	69.2845	40.5217	-0.7738	-2.0861	0.00035	0.00854	yes
XLOC_000395	XLOC_000395	PCOLCE2	1:127132776-127229651	C	A	1.64476	4.90665	1.57686	2.28625	0.0001	0.00317	yes
XLOC_000377	XLOC_000377	WWTR1	1:119437951-119583580	C	A	13.0037	22.073	0.76337	1.97117	0.0009	0.01758	yes
XLOC_000374	XLOC_000374	PFN2	1:119151122-119157806	C	A	2.84705	8.98344	1.6578	2.59953	0.0001	0.00317	yes
XLOC_000362	XLOC_000362	IGSF10	1:117532036-117544618	C	A	1.57378	1.75365	1.61181	2.63077	5e-05	0.00173	yes
XLOC_000353	XLOC_000353	SLC33A1	1:112730074-112750842	C	A	18.3175	10.865	-0.7535	-1.9183	0.0011	0.02048	yes
XLOC_000324	XLOC_000324	BCHE	1:102337856-102409795	C	A	9.68352	20.2574	1.06484	2.2553	5e-05	0.00173	yes
XLOC_000282	XLOC_000282	GNB4	1:88225884-88257992	C	A	6.89216	18.5497	1.42836	2.48126	5e-05	0.00173	yes
XLOC_000268	XLOC_000268	ABCC5	1:83736247-83764147	C	A	11.4484	20.5367	0.84306	2.019	0.00035	0.00854	yes
XLOC_000265	XLOC_000265	CLCN2	1:83443168-83457221	C	A	12.1901	6.59277	-0.8868	-2.1705	5e-05	0.00173	yes
XLOC_000258	XLOC_000258	EHHADH	1:82467816-82521151	C	A	5.58946	10.324	0.88523	1.92838	0.00095	0.01835	yes
XLOC_000251	XLOC_000251	ETV5	1:81725702-81784999	C	A	2.99237	1.4084	-1.0872	-1.7784	0.00165	0.02697	yes
XLOC_000239	XLOC_000239	CLDN1	1:77596385-77611958	C	A	78.0045	44.409	-0.8127	-2.1827	0.00015	0.00439	yes
XLOC_000193	XLOC_000193	PARP14	1:67613091-67659266	C	A	13.5177	7.87975	-0.7786	-1.8936	0.0012	0.02159	yes
XLOC_000184	XLOC_000184	EAF2	1:66900638-66956302	C	A	3.5232	1.51365	-2.2964	-2.0133	0.00385	0.04841	yes
XLOC_000169	XLOC_000169	UPK1B	1:64576862-64605857	C	A	4.12227	1.36643	-1.593	-2.3223	0.0004	0.00956	yes
XLOC_000147	XLOC_000147	PHLDB2	1:57054878-57145880	C	A	7.02253	17.0947	1.28349	3.12412	5e-05	0.00173	yes
XLOC_000144	XLOC_000144	NECTIN3	1:56353744-56378308	C	A	3.63594	11.1301	1.61407	2.5332	5e-05	0.00173	yes
XLOC_000128	XLOC_000128	NFKBIZ	1:46543384-46554479	C	A	39.6195	21.9688	-0.8508	-2.2587	0.00025	0.00667	yes
XLOC_000018	XLOC_000018	URB1	1:2382872-2459950	C	A	4.15917	2.61093	-0.6717	-1.6692	0.0036	0.04617	yes
XLOC_000002	XLOC_000002	RCAN1	1:351707-362907	C	A	49.184	26.3026	-0.903	-2.3267	5e-05	0.00173	yes

## Sheet: Supplementary file Table S6
	DAVID functional category	Biological term	Number of genes	p-value	Fold Enrichment
	KEGG_Pathway	Calcium signaling pathway	24	4.8e-05	2.5
		Focal adhesion	24	0.00024	2.3
		Vascular smooth muscle contraction	17	0.0003	2.8
		Dilated cardiomyopathy	12	0.0041	2.7
		Regulation of actin cytoskeleton	21	0.0057	1.9
		Hypertrophic cardiomyopathy (HCM)	11	0.0074	2.7
		ECM-receptor interaction	11	0.0098	2.6
		Arrhythmogenic right ventricular cardiomyopathy (ARVC)	10	0.011	2.7
		Arachidonic acid metabolism	9	0.012	2.8
		Hematopoietic cell lineage	11	0.013	2.5
		Steroid biosynthesis	5	0.014	5.1
		Toll-like receptor signaling pathway	12	0.018	2.2
		Aminoacyl-tRNA biosynthesis	7	0.025	3
		PPAR signaling pathway	9	0.036	2.3
		Axon guidance	12	0.061	1.8
		MAPK signaling pathway	22	0.061	1.5
		Adipocytokine signaling pathway	8	0.067	2.2
		Arginine and proline metabolism	7	0.075	2.3
		Cardiac muscle contraction	8	0.092	2
		Apoptosis	9	0.096	1.9
		Gastric acid secretion	6	0.045	3.1
	SP_PIR_Keyword	calcium	36	0.00054	1.8
		glycoprotein	92	0.00087	1.4
		phosphoprotein	160	0.001	1.2
		ionic channel	17	0.0022	2.3
		signal	82	0.004	1.3
		Transmembrane	129	0.0045	1.2
		ion transport	25	0.0065	1.8
		membrane	149	0.0083	1.2
		disulfide bond	68	0.011	1.3
		cell membrane	44	0.011	1.5
		cell junction	17	0.014	1.9
		magnesium	15	0.071	1.6
		receptor	40	0.079	1.3
		cytoskeleton	19	0.083	1.5
		oxidoreductase	31	0.099	1.3
	GO terms	ATP binding	74	0.0066	1.3
		nucleotide binding	108	0.012	1.2
		glucose transmembrane transporter activity	30	0.051	3.2
		growth factor binding	70	0.056	2.5
		carbohydrate binding	140	0.057	1.7
		protein kinase inhibitor activity	40	0.061	4.3
		cAMP metabolic process	30	0.081	6.2
		inflammatory response	13	0.0097	2.3

## Sheet: Supplementary file Table S7
Table S7- Acidosis metabolic network data
Rxn name	Rxn description	Formula	gene	Protein	Subsystem	Reversible	E.C. number	GO Number	References	Notes
R00001	non-specific serine/threonine protein kinase	ATP[cy] + 1 protein[cy] <=> ADP[cy] + 1 phosphoprotein[cy]	100101492_ 100125774_ 100137872_ 100138102_ 100138147_100138998 100139219_100336480_ 100336651_ 100337119_ 100337254_100337329_ 100849076_101903509_ 101906547_107131151_ 280710_ 280991_ 281402_ 282041_282419_ 282420_ 282684_ 347700_ 360192_ 373543_ 404149_404181_ 407122_ 407190_ 444869_ 504408_ 504437_ 504480_ 504727_ 504869_505766_ 505876_505945_506060_ 506063_ 506083_506433_ 506520_506539_ 5072…	NP_776442.1	Axon guidance Cocaine addiction	1	EC 2.7.11.1	GO:0050115	Breanda- kegg- uniprot- db2db	* means<=> no result
R00002	non-specific serine/threonine protein kinase	ATP[ct] + 1 protein[ct] <=> ADP[ct] + 1 phosphoprotein[ct]	100101492_ 100125774_ 100137872_ 100138102_ 100138147_100138998 100139219_100336480_ 100336651_ 100337119_ 100337254_100337329_ 100849076_101903509_ 101906547_107131151_ 280710_ 280991_ 281402_ 282041_282419_ 282420_ 282684_ 347700_ 360192_ 373543_ 404149_404181_ 407122_ 407190_ 444869_ 504408_ 504437_ 504480_ 504727_ 504869_505766_ 505876_505945_506060_ 506063_ 506083_506433_ 506520_506539_ 5072…	NP_776442.1	Axon guidance Cocaine addiction	1	EC 2.7.11.1	GO:0050115	Breanda- kegg- uniprot- db2db	* means<=> no result
R00003	non-specific serine/threonine protein kinase	ATP[me] + 1 protein[me] <=> ADP[me] + 1 phosphoprotein[me]	100101492_ 100125774_ 100137872_ 100138102_ 100138147_100138998 100139219_100336480_ 100336651_ 100337119_ 100337254_100337329_ 100849076_101903509_ 101906547_107131151_ 280710_ 280991_ 281402_ 282041_282419_ 282420_ 282684_ 347700_ 360192_ 373543_ 404149_404181_ 407122_ 407190_ 444869_ 504408_ 504437_ 504480_ 504727_ 504869_505766_ 505876_505945_506060_ 506063_ 506083_506433_ 506520_506539_ 5072…	NP_776442.1	Axon guidance Cocaine addiction	1	EC 2.7.11.1	GO:0050115	Breanda- kegg- uniprot- db2db	* means<=> no result
R00005	non-specific serine/threonine protein kinase	ATP[mt] + 1 protein[mt] <=> ADP[mt] + 1 phosphoprotein[mt]	100101492_ 100125774_ 100137872_ 100138102_ 100138147_100138998 100139219_100336480_ 100336651_ 100337119_ 100337254_100337329_ 100849076_101903509_ 101906547_107131151_ 280710_ 280991_ 281402_ 282041_282419_ 282420_ 282684_ 347700_ 360192_ 373543_ 404149_404181_ 407122_ 407190_ 444869_ 504408_ 504437_ 504480_ 504727_ 504869_505766_ 505876_505945_506060_ 506063_ 506083_506433_ 506520_506539_ 5072…	NP_776442.1	Axon guidance Cocaine addiction	1	EC 2.7.11.1	GO:0050115	Breanda- kegg- uniprot- db2db	* means<=> no result
R00006	non-specific serine/threonine protein kinase	ATP[s] + 1 protein[s] <=> ADP[s] + 1 phosphoprotein[s]	100101492_ 100125774_ 100137872_ 100138102_ 100138147_100138998 100139219_100336480_ 100336651_ 100337119_ 100337254_100337329_ 100849076_101903509_ 101906547_107131151_ 280710_ 280991_ 281402_ 282041_282419_ 282420_ 282684_ 347700_ 360192_ 373543_ 404149_404181_ 407122_ 407190_ 444869_ 504408_ 504437_ 504480_ 504727_ 504869_505766_ 505876_505945_506060_ 506063_ 506083_506433_ 506520_506539_ 5072…	NP_776442.1	Axon guidance Cocaine addiction	1	EC 2.7.11.1	GO:0050115	Breanda- kegg- uniprot- db2db	* means<=> no result
R00007	glutathione transferase	RX[cp] + glutathione[cp] <=> HX[cp] + R-S-glutathione[cp]	*	NP_001071617	Glutathione metabolism Metabolism of xenobiotics by cytochrome P450 Drug metabolism - cytochrome P450 Platinum drug resistance	1	EC 2.5.1.18	GO:0017023	Breanda- kegg- uniprot- db2db	* means<=> no result
R00010	NADH:ubiquinone reductase (H+-translocating)	NADH[mim] + ubiquinone[mim] + 6 H+[side 1][mim] <=> NAD+[mim] + ubiquinol[mim] + 7 H+[side 2][mim]	*	NP_001069481	N-Glycan biosynthesis Metabolic pathways	1	EC 1.6.5.3	GO:0004526	Breanda- kegg- uniprot- db2db	* means<=> no result
R00011	NADH:ubiquinone reductase (H+-translocating)	NADH[mt] + ubiquinone[mt] + 6 H+[side 1[mt]] <=> NAD+[mt] + ubiquinol[mt] + 7 H+[side 2][mt]	*	NP_001069481	N-Glycan biosynthesis Metabolic pathways		EC 1.6.5.3	GO:0004526	Breanda- kegg- uniprot- db2db	* means<=> no result
R00012	NADH:ubiquinone reductase (H+-translocating)	NADH[mm] + ubiquinone[mm] + 6 H+[side 1][mm] <=> NAD+[mm] + ubiquinol[mm] + 7 H+[side 2][mm]	*	NP_001069481	N-Glycan biosynthesis Metabolic pathways		EC 1.6.5.3	GO:0004526	Breanda- kegg- uniprot- db2db	* means<=> no result
R00021	unspecific monooxygenase	RH[erm] + reduced_NADPH-hemoprotein_reductase[erm] + O2[erm] <=> ROH[erm] + oxidized_NADPH-hemoprotein_reductase[erm] + H2O[erm]	100847677_ 282211_282214_282870_503552_ 504769_ 507988_ 510406_ 511470_ 511498 511936 514971_ 521656 526682_ 530571 530929 535243_ 540149_ 540707_ 615697 616593_ 785540 785824_	NP_776954.1	Steroid hormone biosynthesis Serotonergic synapse	1	EC 1.14.14.1	GO:0004806	Breanda- kegg- uniprot- db2db	* means<=> no result
R00022	unspecific monooxygenase	RH[mp] + reduced_NADPH-hemoprotein_reductase[mp] + O2[mp] <=> ROH[mp] + oxidized_NADPH-hemoprotein_reductase[mp] + H2O[mp]	100847677_ 282211_282214_282870_503552_ 504769_ 507988_ 510406_ 511470_ 511498 511936 514971_ 521656 526682_ 530571 530929 535243_ 540149_ 540707_ 615697 616593_ 785540 785824_	NP_776954.1	Steroid hormone biosynthesis Serotonergic synapse	1	EC 1.14.14.1	GO:0004806	Breanda- kegg- uniprot- db2db	* means<=> no result
R00034	E1 ubiquitin-activating enzyme	ATP[nu] + ubiquitin[nu] + E1_ubi_act_enzyme_L_cysteine[nu] <=> AMP[nu] + diphosphate[nu] + S_ubi_E1_ubi_act_enzyme_L_cysteine[nu]	282869_ 497204_505512_ 507005_ 512647_ 518834	NP_001095947.1	Ubiquitin mediated proteolysis Parkinson's disease	1	EC 6.2.1.45	GO:0034062	Breanda- kegg- uniprot- db2db	* means<=> no result
R00035	E1 ubiquitin-activating enzyme	ATP[mt] + ubiquitin[mt] + E1_ubi_act_enzyme_L_cysteine[mt] <=> AMP[mt] + diphosphate[mt] + S_ubi_E1_ubi_act_enzyme_L_cysteine[mt]	282869_ 497204_505512_ 507005_ 512647_ 518834	NP_001095947.1	Ubiquitin mediated proteolysis Parkinson's disease	1	EC 6.2.1.45	GO:0034062	Breanda- kegg- uniprot- db2db	* means<=> no result
R00036	E1 ubiquitin-activating enzyme	ATP[cp] + ubiquitin[cp] + E1_ubi_act_enzyme_L_cysteine[cp] <=> AMP[cp] + diphosphate[cp] + S_ubi_E1_ubi_act_enzyme_L_cysteine[cp]	282869_ 497204_505512_ 507005_ 512647_ 518834	NP_001095947.1	Ubiquitin mediated proteolysis Parkinson's disease	1	EC 6.2.1.45	GO:0034062	Breanda- kegg- uniprot- db2db	* means<=> no result
R00038	threonine-tRNA ligase	ATP[cp] + L-threonine[cp] + tRNA_Thr[cp] <=> AMP[cp] + diphosphate[cp] + L-threonyl-tRNA_Thr[cp]	*	NP_001029542.1	Aminoacyl-tRNA biosynthesis	1	EC 6.1.1.3	GO:0004550	Breanda- kegg- uniprot- db2db	* means<=> no result
R00040	tryptophan-tRNA ligase	ATP[cp] + L-tryptophan[cp] + tRNA_Trp[cp] <=> AMP[cp] + diphosphate[cp] + L-tryptophyl-tRNA_Trp[cp]	*	NP_776643.1	Aminoacyl-tRNA biosynthesis	1	EC 6.1.1.2	GO:0004631	Breanda- kegg- uniprot- db2db	* means<=> no result
R00041	arginine-tRNA ligase	ATP[mt] + L-arginine[mt] + tRNA_Arg[mt] <=> AMP[mt] + diphosphate[mt] + L-arginyl-tRNA_Arg[mt]	*	NP_001069346.1	Aminoacyl-tRNA biosynthesis	1	EC 6.1.1.19	GO:0046899	Breanda- kegg- uniprot- db2db	* means<=> no result
R00042	glutamine-tRNA ligase	ATP[ct] + L-glutamine[ct] + tRNA_Gln[ct] <=> AMP[ct] + diphosphate[ct] + L-glutaminyl-tRNA_Gln[ct]	*	NP_001029640.1	Aminoacyl-tRNA biosynthesis Metabolic pathways	1	EC 6.1.1.18	GO:0004111	Breanda- kegg- uniprot- db2db	* means<=> no result
R00043	glutamine-tRNA ligase	ATP[cp] + L-glutamine[cp] + tRNA_Gln[cp] <=> AMP[cp] + diphosphate[cp] + L-glutaminyl-tRNA_Gln[cp]	*	NP_001029640.1	Aminoacyl-tRNA biosynthesis Metabolic pathways	1	EC 6.1.1.18	GO:0004111	Breanda- kegg- uniprot- db2db	* means<=> no result
R00044	aspartate-tRNA ligase	ATP[cp] + L-aspartate[cp] + tRNA_Asp[cp] <=> AMP[cp] + diphosphate[cp] + L-aspartyl-tRNA_Asp[cp]	*	NP_001030257.1	Aminoacyl-tRNA biosynthesis	1	EC 6.1.1.12	GO:0004618	Breanda- kegg- uniprot- db2db	* means<=> no result
R00045	serine-tRNA ligase	ATP[cp] + L-serine[cp] + tRNA_Ser[cp] <=> AMP[cp] + diphosphate[cp] + L-seryl-tRNA_Ser[cp]	*	NP_776600.1	Aminoacyl-tRNA biosynthesis	1	EC 6.1.1.11	GO:0047323	Breanda- kegg- uniprot- db2db	* means<=> no result
R00046	tyrosine-tRNA ligase	ATP[cp] + L-tyrosine[cp] + tRNA_Tyr[cp] <=> AMP[cp] + diphosphate[cp] + L-tyrosyl-tRNA_Tyr[cp]	281581_ 536956	NP_776645.1	Aminoacyl-tRNA biosynthesis	1	EC 6.1.1.1	GO:0004693	Breanda- kegg- uniprot- db2db	* means<=> no result
R00047	inositol-3-phosphate synthase	D-glucose-6-phosphate[cp] <=> 1D-myo-inositol_3-phosphate[cp]	509394	NP_001039497.1	Inositol phosphate metabolism Metabolic pathways	1	EC 5.5.1.4	*	Breanda- kegg- uniprot- db2db	* means<=> no result
R00060	UDP-glucose 4-epimerase	UDP-N-acetyl-alpha-D-glucosamine[ee] <=> UDP-N-acetyl-alpha-D-galactosamine[ee]	523154	NP_001193137	Galactose metabolism Amino sugar and nucleotide sugar metabolism Metabolic pathways	1	EC 5.1.3.2	GO:0003873	Breanda- kegg- uniprot- db2db	* means<=> no result
R00063	guanylate cyclase	GTP[cp] <=> 3_5-cyclic_GMP[cp] + diphosphate[cp]	100295021_107131161_ 281216_281357_282244_282245_282246_282433_ 533048_ 613600	NP_777066	Purine metabolism cGMP-PKG signaling pathway Vascular smooth muscle contraction Gap junction Platelet activation Circadian entrainment Long-term depression Oxytocin signaling pathway Renin secretion Salivary secretion	1	EC 4.6.1.2	GO:0004587	Breanda- kegg- uniprot- db2db	* means<=> no result
R00113	RNA helicase	ATP[nu] + H2O[nu] <=> ADP[nu] + phosphate[nu]	100139822 _ 100140430 _ 100300937 _ 100337502 _ 107131212 281115 _ 493725 _ 505276 _ 505988 _ 506293 _ 506405 _ 506965 _ 507418 _ 507640 _ 508581 _ 508660 _ 508728 _ 508962 _ 509583 _ 510093 _ 510529 _ 510816 _ 510826 _ 512327 _ 512470 _ 513148 _ 513906 _ 514323 _ 514567 _ 514901 _ 515145 _ 517438 _ 517947 _ 519254 _ 520046 _ 520256 _ 523206 _ 525070 _ 528433 _ 528483 _ 529207 _ 529613 _ 529929 _…	NP_001068936	*	1	EC 3.6.4.13	GO:0003839	Breanda- kegg- uniprot- db2db	* means<=> no result
R00114	RNA helicase	ATP[cp] + H2O[cp] <=> ADP[cp] + phosphate[cp]	100139822 _ 100140430 _ 100300937 _ 100337502 _ 107131212 281115 _ 493725 _ 505276 _ 505988 _ 506293 _ 506405 _ 506965 _ 507418 _ 507640 _ 508581 _ 508660 _ 508728 _ 508962 _ 509583 _ 510093 _ 510529 _ 510816 _ 510826 _ 512327 _ 512470 _ 513148 _ 513906 _ 514323 _ 514567 _ 514901 _ 515145 _ 517438 _ 517947 _ 519254 _ 520046 _ 520256 _ 523206 _ 525070 _ 528433 _ 528483 _ 529207 _ 529613 _ 529929 _…	NP_001068936	*	1	EC 3.6.4.13	GO:0003839	Breanda- kegg- uniprot- db2db	* means<=> no result
R00116	DNA helicase	ATP[nu] + H2O[nu] <=> ADP[nu] + phosphate[nu]	100125238 _ 100139498 _ 100139508 _ 101905822 281302 _ 338072 _ 504367 _ 505061 _ 505123 _ 505721 _ 505814 _ 505992 _ 506402 _ 506970 _ 507111 _ 507507 _ 507984 _ 509259 _ 510120 _ 511048 _ 511494 512590 _ 514473 _ 515472 _ 517812 _ 524776 _ 524787 _ 530506 _ 530880 _ 532673 _ 533006 _ 533175 _ 534148 _ 534214 _ 534330 _ 534383 _ 538416 _ 538467 _ 539275 _ 539372 _ 539924 _ 540969 _ 614572 _ 6186…	NP_001032909	*	1	EC 3.6.4.12	*	Breanda- kegg- uniprot- db2db	* means<=> no result
R00117	Na+/K+-exchanging ATPase	ATP[mp] + H2O[mp] + Na+(In)[mp] + K+(Out)[mp] <=> ADP[mp] + phosphate[mp] + Na+(Out)[mp] + K+(In)[mp]	282144_ 282598_ 515161_ 537960	NP_001070266;	cGMP-PKG signaling pathway cAMP signaling pathway Cardiac muscle contraction Adrenergic signaling in cardiomyocytes Insulin secretion Thyroid hormone synthesis Thyroid hormone signaling pathway Aldosterone-regulated sodium reabsorption Endocrine and other factor-regulated calcium reabsorption Proximal tubule bicarbonate reclamation Salivary secretion Gastric acid secretion Pancreatic secretion Ca…	1	EC 3.6.3.9	*	Breanda- kegg- uniprot- db2db	* means<=> no result
R00119	Ca2+-transporting ATPase	ATP[me] + H2O[me] + Ca2+(Side_1)[me] <=> ADP[me] + phosphate[me] + Ca2+(Side_2)[me]	282146_ 282641_327663_ 504353_ 510329_512313_ 518117_ 540568_ 613800	NP_777121	Calcium signaling pathway cGMP-PKG signaling pathway cAMP signaling pathway Adrenergic signaling in cardiomyocytes Salivary secretion Pancreatic secretion	1	EC 3.6.3.8	*	Breanda- kegg- uniprot- db2db	* means<=> no result
R00120	Ca2+-transporting ATPase	ATP[mp] + H2O[mp] + Ca2+(Side_1)[mp] <=> ADP[mp] + phosphate[mp] + Ca2+(Side_2)[mp]	282146_ 282641_ 327663_ 504353_ 510329_ 512313_ 518117_ 540568_ 613800	NP_777121	Calcium signaling pathway cGMP-PKG signaling pathway cAMP signaling pathway Adrenergic signaling in cardiomyocytes Salivary secretion Pancreatic secretion	1	EC 3.6.3.8	*	Breanda- kegg- uniprot- db2db	* means<=> no result
R00128	inorganic diphosphatase	Diphosphate[cp] + H2O[cp] <=> 2 phosphate[cp]	280701_ 534183_ 615820	NP_001068586	Oxidative phosphorylation	1	EC 3.6.1.1	GO:0017059	Breanda- kegg- uniprot- db2db	* means<=> no result
R00130	adenosine deaminase	Adenosine[pm] + H2O[pm] <=> inosine[pm] + NH3[pm]	280712_ 617805	NP_776312	Purine metabolism Metabolic pathways Primary immunodeficiency	1	EC 3.5.4.4	GO:0046972	Breanda- kegg- uniprot- db2db	* means<=> no result
R00131	adenosine deaminase	Adenosine[cp] + H2O[cp] <=> inosine[cp] + NH3[cp]	280712_ 617805	NP_776312	Purine metabolism Metabolic pathways Primary immunodeficiency	1	EC 3.5.4.4	GO:0046972	Breanda- kegg- uniprot- db2db	* means<=> no result
R00132	adenosine deaminase	Adenosine[ly] + H2O[ly] <=> inosine[ly] + NH3[ly]	280712_ 617805	NP_776312	Purine metabolism Metabolic pathways Primary immunodeficiency	1	EC 3.5.4.4	GO:0046972	Breanda- kegg- uniprot- db2db	* means<=> no result
R00133	arginase	L-arginine[cp] + H2O[cp] <=> L-ornithine[cp] + urea[cp]	513608_ 518752	NP_001039619	Arginine biosynthesis Arginine and proline metabolism Metabolic pathways Biosynthesis of amino acids Amoebiasis	1	EC 3.5.3.1	GO:0004312	Breanda- kegg- uniprot- db2db	* means<=> no result
R00136	microsomal epoxide hydrolase	Cis-stilbene_oxide[erm] + H2O[erm] <=> 1R_2R-1_2-diphenylethane-1_2-diol[erm]	535293	NP_001029801	Metabolism of xenobiotics by cytochrome P450 Bile secretion Chemical carcinogenesis	1	EC 3.3.2.9	GO:0004791	Breanda- kegg- uniprot- db2db	* means<=> no result
R00141	N-acetylphosphatidylethanolamine-hydrolysing phospholipase D	N-acylphosphatidylethanolamine[me] + H2O[me] <=> N-acylethanolamine[me] + 1_2-diacylglycerol_3-phosphate[me]	541291	NP_001015680	Retrograde endocannabinoid signaling	1	EC 3.1.4.54	GO:0004146	Breanda- kegg- uniprot- db2db	* means<=> no result
R00147	phosphoinositide phospholipase C	1-phosphatidyl-1D-myo-inositol_4_5-bisphosphate[ct] + H2O[ct] <=> 1D-myo-inositol_1_4_5-trisphosphate[ct] + diacylglycerol[ct]	100337091_ 281985_ 281986_ 281987_ 287026_ 497026_ 508888_513057_ 513565_ 514590_ 515669_ 519037_540771	NP_001075045	Inositol phosphate metabolism Metabolic pathways Calcium signaling pathway Phosphatidylinositol signaling system Thyroid hormone signaling pathway AGE-RAGE signaling pathway in diabetic complications	1	EC 3.1.4.11	GO:0004353	Breanda- kegg- uniprot- db2db	* means<=> no result
R00148	phosphoinositide phospholipase C	1-phosphatidyl-1D-myo-inositol_4_5-bisphosphate[ee] + H2O[ee] <=> 1D-myo-inositol_1_4_5-trisphosphate[ee] + diacylglycerol[ee]	100337091_ 281985_ 281986_ 281987_ 287026_ 497026_ 508888_513057_ 513565_ 514590_ 515669_ 519037_540771	NP_001075045	Inositol phosphate metabolism Metabolic pathways Calcium signaling pathway Phosphatidylinositol signaling system Thyroid hormone signaling pathway AGE-RAGE signaling pathway in diabetic complications	1	EC 3.1.4.11	GO:0004353	Breanda- kegg- uniprot- db2db	* means<=> no result
R00154	5'-nucleotidase	5'-ribonucleotide[cm] + H2O[cm] <=> ribonucleoside[cm] + phosphate[cm]	281363_281951_ 504454_ 504700_511449_ 511858_ 527380_ 532399_ 534181_ 616992	NP_776554	Purine metabolism Pyrimidine metabolism Nicotinate and nicotinamide metabolism Metabolic pathways	1	EC 3.1.3.5	*	Breanda- kegg- uniprot- db2db	* means<=> no result
R00155	protein-tyrosine-phosphatase	Protein_tyrosine_phosphate[cp] + H2O[cp] <=> protein_tyrosine[cp] + phosphate[cp]	100124500_ 100137722_ 100138017_ 100300760_ 101906179_ 107131977_ 280977_286810_317725_407152_505220_505285_505302_ 505696_ 505754_505847_505912_ 507061_ 507294_ 507731_508150_ 508658_508944_509657_511010_ 511188_ 512072_ 512312_ 512652_512883_513978_514364_514555_514643_515310_517883_518798_ 518992_ 520178_520188_ 520428_ 521868_522188_ 523809_524059_ 526888_528487_ 531877_ 532751_ 533590_ 53389…	NP_776403	Thiamine metabolism Riboflavin metabolism Metabolic pathways	1	EC 3.1.3.48	GO:0004085	Breanda- kegg- uniprot- db2db	* means<=> no result
R00158	phosphoserine phosphatase	Pyridoxal_5-phosphate[cy] + H2O[cy] <=> pyridoxal[cy] + phosphate[cy]	533630	NP_001030207	Vitamin B6 metabolism Metabolic pathways	1	EC 3.1.3.3	*	Breanda- kegg- uniprot- db2db	* means<=> no result
R00159	phosphoserine phosphatase	Pyridoxal_5-phosphate[mp] + H2O[mp] <=> pyridoxal[mp] + phosphate[mp]	533630	NP_001030207	Vitamin B6 metabolism Metabolic pathways	1	EC 3.1.3.3	*	Breanda- kegg- uniprot- db2db	* means<=> no result
R00160	phosphoserine phosphatase	Pyridoxal_5-phosphate[ct] + H2O[ct] <=> pyridoxal[ct] + phosphate[ct]	533630	NP_001030207	Vitamin B6 metabolism Metabolic pathways	1	EC 3.1.3.3	*	Breanda- kegg- uniprot- db2db	* means<=> no result
R00161	acid phosphatase	phosphate_monoester[mt] + H2O[mt] <=> alcohol[mt] + phosphate[mt]	280977_ 504700_ 515738_ 517002_ 535407_ 788015	NP_001092843	*	1	EC 3.1.3.2	GO:0047522	Breanda- kegg- uniprot- db2db	* means<=> no result
R00162	[myosin-light-chain] phosphatase	protein-serine_threonine_phosphate[nu] + H2O[nu] <=> protein-serine_threonine[nu] + phosphate[nu]	*	NP_001029825	mRNA surveillance pathway cGMP-PKG signaling pathway cAMP signaling pathway Oocyte meiosis Cellular senescence Adrenergic signaling in cardiomyocytes Vascular smooth muscle contraction Hippo signaling pathway Focal adhesion Platelet activation Long-term potentiation Dopaminergic synapse Inflammatory mediator regulation of TRP channels Regulation of actin cytoskeleton Insulin signaling pathway Oxy…	1	EC 3.1.3.53	GO:0004074	Breanda- kegg- uniprot- db2db	* means<=> no result
R00163	[myosin-light-chain] phosphatase	protein-serine_threonine_phosphate[cp] + H2O[cp] <=> protein-serine_threonine[cp] + phosphate[cp]	*	NP_001029825	mRNA surveillance pathway cGMP-PKG signaling pathway cAMP signaling pathway Oocyte meiosis Cellular senescence Adrenergic signaling in cardiomyocytes Vascular smooth muscle contraction Hippo signaling pathway Focal adhesion Platelet activation Long-term potentiation Dopaminergic synapse Inflammatory mediator regulation of TRP channels Regulation of actin cytoskeleton Insulin signaling pathway Oxy…	1	EC 3.1.3.53	GO:0004074	Breanda- kegg- uniprot- db2db	* means<=> no result
R00164	protein-serine/threonine phosphatase	protein-serine_threonine_phosphate[ct] + H2O[ct] <=> protein-serine_threonine[ct] + phosphate[ct]	100124500_ 100336537_ 100848925_ 107131977_281994_281995_282318_ 282320_ 286852_286880_ 504618_ 505302_ 505754_ 505912_506115_507061_507294_ 508163_ 508608_ 508944_ 509192_ 510238_510245_511058_512652_ 513978_514005_514223_514643_ 515310_516175_516199_520428_524361_525355_526888_529184_530344_532050_533130_ 533527_533896_53793_ 538233_538425_538829_ 538872_539140_ 539175_540329_540380_540398_ 540…	NP_001289701	MAPK signaling pathway	1	EC 3.1.3.16	GO:0017086	Breanda- kegg- uniprot- db2db	* means<=> no result
R00165	protein-serine/threonine phosphatase	protein-serine_threonine_phosphate[nu] + H2O[nu] <=> protein-serine_threonine[nu] + phosphate[nu]	100124500_ 100336537_ 100848925_ 107131977_281994_281995_282318_ 282320_ 286852_286880_ 504618_ 505302_ 505754_ 505912_506115_507061_507294_ 508163_ 508608_ 508944_ 509192_ 510238_510245_511058_512652_ 513978_514005_514223_514643_ 515310_516175_516199_520428_524361_525355_526888_529184_530344_532050_533130_ 533527_533896_53793_ 538233_538425_538829_ 538872_539140_ 539175_540329_540380_540398_ 540…	NP_001289701	MAPK signaling pathway	1	EC 3.1.3.16	GO:0017086	Breanda- kegg- uniprot- db2db	* means<=> no result
R00166	protein-serine/threonine phosphatase	protein-serine_threonine_phosphate[me] + H2O[me] <=> protein-serine_threonine[me] + phosphate[me]	100124500_ 100336537_ 100848925_ 107131977_281994_281995_282318_ 282320_ 286852_286880_ 504618_ 505302_ 505754_ 505912_506115_507061_507294_ 508163_ 508608_ 508944_ 509192_ 510238_510245_511058_512652_ 513978_514005_514223_514643_ 515310_516175_516199_520428_524361_525355_526888_529184_530344_532050_533130_ 533527_533896_53793_ 538233_538425_538829_ 538872_539140_ 539175_540329_540380_540398_ 540…	NP_001289701	MAPK signaling pathway	1	EC 3.1.3.16	GO:0017086	Breanda- kegg- uniprot- db2db	* means<=> no result
R00177	1-alkyl-2-acetylglycerophosphocholine esterase	1-alkyl-2-acetyl-sn-glycero-3-phosphocholine[cp] + H2O[cp] <=> 1-alkyl-sn-glycero-3-phosphocholine[cp] + acetate[cp]	282299_ 282311_ 282514_ 282515_ 505486	NP_777090	Ether lipid metabolism Metabolic pathways	1	EC 3.1.1.47	GO:0004392	Breanda- kegg- uniprot- db2db	* means<=> no result
R00178	lipoprotein lipase	Triacylglycerol[cm] + H2O[cm] <=> diacylglycerol[cm] + 1 carboxylate[cm]	280843	NP_001068588	Glycerolipid metabolism PPAR signaling pathway Alzheimer's disease	1	EC 3.1.1.34	GO:0016215	Breanda- kegg- uniprot- db2db	* means<=> no result
R00186	DNA-directed DNA polymerase	Deoxynucleoside_triphosphate[ct] + DNAn[ct] <=> diphosphate[ct] + DNAn+1[ct]	*	NP_001029936	Base excision repair HTLV-I infection Viral carcinogenesis	1	EC 2.7.7.7	*	Breanda- kegg- uniprot- db2db	* means<=> no result
R00188	phosphatidate cytidylyltransferase	CTP[mt] + phosphatidate[mt] <=> diphosphate[mt] + CDP-diacylglycerol[mt]	100336936_ 614834	NP_001071514	Glycerophospholipid metabolism Metabolic pathways Phosphatidylinositol signaling system	1	EC 2.7.7.41	GO:0047066	Breanda- kegg- uniprot- db2db	* means<=> no result
R00189	polynucleotide adenylyltransferase	ATP[nu] + RNAn[nu] <=> diphosphate[nu] + RNAn+1[nu]	*	NP_788820	mRNA surveillance pathway	1	EC 2.7.7.19	GO:0003857	Breanda- kegg- uniprot- db2db	* means<=> no result
R00197	cyclin-dependent kinase	ATP[nu] + DNA-directed_RNA_polymerase[nu] <=> ADP[nu] + DNA-directed_RNA_polymerase_phosphate[nu]	281061_ 281066_493708_ 506286_507149_ 510618_ 510920_511147_511513_ 511754_ 511802_ 515462_ 517478_ 519217_520580_ 523900_ 533114_534048_ 536048_538337_539655_541279_613810_615171	NP_001014935;	Transcriptional misregulation in cancer	1	EC 2.7.11.22	GO:0003979	Breanda- kegg- uniprot- db2db	* means<=> no result
R00198	cyclin-dependent kinase	ATP[cp] + DNA-directed_RNA_polymerase[cp] <=> ADP[cp] + DNA-directed_RNA_polymerase_phosphate[cp]	281061_ 281066_493708_ 506286_507149_ 510618_ 510920_511147_511513_ 511754_ 511802_ 515462_ 517478_ 519217_520580_ 523900_ 533114_534048_ 536048_538337_539655_541279_613810_615171	NP_001014935;	Transcriptional misregulation in cancer	1	EC 2.7.11.22	GO:0003979	Breanda- kegg- uniprot- db2db	* means<=> no result
R00201	Ca2+/calmodulin-dependent protein kinase	ATP[mp] + 1 protein[mp] <=> ADP[mp] + 1 phosphoprotein[mp]	100337083_282162_ 509084_ 510260_ 511504_ 520498_ 525416_ 526873_530719_ 532713_ 614251	NP_001039798	ErbB signaling pathway Calcium signaling pathway cAMP signaling pathway HIF-1 signaling pathway Oocyte meiosis Necroptosis Adrenergic signaling in cardiomyocytes Wnt signaling pathway Axon guidance Circadian entrainment Long-term potentiation Neurotrophin signaling pathway Cholinergic synapse Dopaminergic synapse Olfactory transduction Inflammatory mediator regulation of TRP channels Insulin secr…	1	EC 2.7.11.17	GO:0004090	Breanda- kegg- uniprot- db2db	* means<=> no result
R00202	Ca2+/calmodulin-dependent protein kinase	ATP[pm] + 1 protein[pm] <=> ADP[pm] + 1 phosphoprotein[pm]	100337083_282162_ 509084_ 510260_ 511504_ 520498_ 525416_ 526873_530719_ 532713_ 614251	NP_001039798	ErbB signaling pathway Calcium signaling pathway cAMP signaling pathway HIF-1 signaling pathway Oocyte meiosis Necroptosis Adrenergic signaling in cardiomyocytes Wnt signaling pathway Axon guidance Circadian entrainment Long-term potentiation Neurotrophin signaling pathway Cholinergic synapse Dopaminergic synapse Olfactory transduction Inflammatory mediator regulation of TRP channels Insulin secr…	1	EC 2.7.11.17	GO:0004090	Breanda- kegg- uniprot- db2db	* means<=> no result
R00203	Ca2+/calmodulin-dependent protein kinase	ATP[cp] + 1 protein[cp] <=> ADP[cp] + 1 phosphoprotein[cp]	100337083_282162_ 509084_ 510260_ 511504_ 520498_ 525416_ 526873_530719_ 532713_ 614251	NP_001039798	ErbB signaling pathway Calcium signaling pathway cAMP signaling pathway HIF-1 signaling pathway Oocyte meiosis Necroptosis Adrenergic signaling in cardiomyocytes Wnt signaling pathway Axon guidance Circadian entrainment Long-term potentiation Neurotrophin signaling pathway Cholinergic synapse Dopaminergic synapse Olfactory transduction Inflammatory mediator regulation of TRP channels Insulin secr…	1	EC 2.7.11.17	GO:0004090	Breanda- kegg- uniprot- db2db	* means<=> no result
R00205	protein kinase C	ATP[nu] + 1 protein[nu] <=> ADP[nu] + 1 phosphoprotein[nu]	282001_ 282002_ 282325_ 286877_ 505353_ 505708_ 505901_ 507041_ 509080_ 518542_ 519754_ 528478_ 533270_ 538447_782793	NP_777012	EGFR tyrosine kinase inhibitor resistance MAPK signaling pathway ErbB signaling pathway Ras signaling pathway Rap1 signaling pathway Calcium signaling pathway Chemokine signaling pathway NF-kappa B signaling pathway HIF-1 signaling pathway Phosphatidylinositol signaling system Sphingolipid signaling pathway mTOR signaling pathway Vascular smooth muscle contraction Wnt signaling pathway VEGF signa…	1	EC 2.7.11.13	GO:0016404	Breanda- kegg- uniprot- db2db	* means<=> no result
R00206	protein kinase C	ATP[nu] + 1 protein[nu] <=> ADP[nu] + 1 phosphoprotein[nu]	282001_ 282002_ 282325_ 286877_ 505353_ 505708_ 505901_ 507041_ 509080_ 518542_ 519754_ 528478_ 533270_ 538447_782793	NP_777012	EGFR tyrosine kinase inhibitor resistance MAPK signaling pathway ErbB signaling pathway Ras signaling pathway Rap1 signaling pathway Calcium signaling pathway Chemokine signaling pathway NF-kappa B signaling pathway HIF-1 signaling pathway Phosphatidylinositol signaling system Sphingolipid signaling pathway mTOR signaling pathway Vascular smooth muscle contraction Wnt signaling pathway VEGF signa…	1	EC 2.7.11.13	GO:0016404	Breanda- kegg- uniprot- db2db	* means<=> no result
R00207	protein kinase C	ATP[me] + 1 protein[me] <=> ADP[me] + 1 phosphoprotein[me]	282001_ 282002_ 282325_ 286877_ 505353_ 505708_ 505901_ 507041_ 509080_ 518542_ 519754_ 528478_ 533270_ 538447_782793	NP_777012	EGFR tyrosine kinase inhibitor resistance MAPK signaling pathway ErbB signaling pathway Ras signaling pathway Rap1 signaling pathway Calcium signaling pathway Chemokine signaling pathway NF-kappa B signaling pathway HIF-1 signaling pathway Phosphatidylinositol signaling system Sphingolipid signaling pathway mTOR signaling pathway Vascular smooth muscle contraction Wnt signaling pathway VEGF signa…	1	EC 2.7.11.13	GO:0016404	Breanda- kegg- uniprot- db2db	* means<=> no result
R00208	protein kinase C	ATP[cp] + 1 protein[cp] <=> ADP[cp] + 1 phosphoprotein[cp]	282001_ 282002_ 282325_ 286877_ 505353_ 505708_ 505901_ 507041_ 509080_ 518542_ 519754_ 528478_ 533270_ 538447_782793	NP_777012	EGFR tyrosine kinase inhibitor resistance MAPK signaling pathway ErbB signaling pathway Ras signaling pathway Rap1 signaling pathway Calcium signaling pathway Chemokine signaling pathway NF-kappa B signaling pathway HIF-1 signaling pathway Phosphatidylinositol signaling system Sphingolipid signaling pathway mTOR signaling pathway Vascular smooth muscle contraction Wnt signaling pathway VEGF signa…	1	EC 2.7.11.13	GO:0016404	Breanda- kegg- uniprot- db2db	* means<=> no result
R00209	protein kinase C	ATP[me] + 1 protein[me] <=> ADP[me] + 1 phosphoprotein[me]	282001_ 282002_ 282325_ 286877_ 505353_ 505708_ 505901_ 507041_ 509080_ 518542_ 519754_ 528478_ 533270_ 538447_782793	NP_777012	EGFR tyrosine kinase inhibitor resistance MAPK signaling pathway ErbB signaling pathway Ras signaling pathway Rap1 signaling pathway Calcium signaling pathway Chemokine signaling pathway NF-kappa B signaling pathway HIF-1 signaling pathway Phosphatidylinositol signaling system Sphingolipid signaling pathway mTOR signaling pathway Vascular smooth muscle contraction Wnt signaling pathway VEGF signa…	1	EC 2.7.11.13	GO:0016404	Breanda- kegg- uniprot- db2db	* means<=> no result
R00211	non-specific protein-tyrosine kinase	ATP[nu] + protein-L-tyrosine[nu] <=> ADP[nu] + protein-L-tyrosine_phosphate[nu]	280710_ 280814_ 504509_ 504668_ 504733_ 504782_ 506270_ 507304_ 507632_ 508890_509227_ 509246_ 510356_ 511845_ 512484_513920_515515_516133_521816_ 522311_525246_ 527263_ 529814_531514_ 532587_533459_ 533821_ 534996_535742_536759_537201_538276_540876_ 541008_786652	NP_001094675	Cell cycle	1	EC 2.7.10.2	GO:0051903	Breanda- kegg- uniprot- db2db	* means<=> no result
R00223	6-phosphofructokinase	ATP[cp] + D-fructose_6-phosphate[cp] <=> ADP[cp] + D-fructose_1_6-bisphosphate[cp]	506544_ 507119_ 508683	NP_001068736	Glycolysis / Gluconeogenesis Pentose phosphate pathway Fructose and mannose metabolism Galactose metabolism Metabolic pathways Carbon metabolism Biosynthesis of amino acids RNA degradation AMPK signaling pathway Central carbon metabolism in cancer	1	EC 2.7.1.11	GO:0003872	Breanda- kegg- uniprot- db2db	* means<=> no result
R00224	branched-chain-amino-acid transaminase	L-leucine[mt] + 2-oxoglutarate[mt] <=> 4-methyl-2-oxopentanoate[mt] + L-glutamate[mt]	281643_ 505926	NP_001013611	Cysteine and methionine metabolism Valine_ leucine and isoleucine degradation Valine_ leucine and isoleucine biosynthesis Pantothenate and CoA biosynthesis Metabolic pathways 2-Oxocarboxylic acid metabolism Biosynthesis of amino acids	1	EC 2.6.1.42	GO:0052656	Breanda- kegg- uniprot- db2db	* means<=> no result
R00227	aspartate transaminase	L-aspartate[cp] + 2-oxoglutarate[cp] <=> oxaloacetate[cp] + L-glutamate[cp]	281206_ 286886	NP_803468	Arginine biosynthesis Alanine_ aspartate and glutamate metabolism Cysteine and methionine metabolism Arginine and proline metabolism Tyrosine metabolism Phenylalanine metabolism Phenylalanine_ tyrosine and tryptophan biosynthesis Metabolic pathways Carbon metabolism 2-Oxocarboxylic acid metabolism Biosynthesis of amino acids	1	EC 2.6.1.1	GO:0080130	Breanda- kegg- uniprot- db2db	* means<=> no result
R00237	NAD+ ADP-ribosyltransferase	NAD+[nu] + ADP-D-ribosyl_n-acceptor[nu] <=> nicotinamide[nu] + ADP-D-ribosyl_n+1-acceptor[nu]	286764_ 505828_ 506384_ 507426_510532_ 510991_511329_ 511595_513185_533901_535030_ 539763_ 540789_540975_ 614589_ 615359	NP_777176	Base excision repair Apoptosis Necroptosis	1	EC 2.4.2.30	GO:0003950	Breanda- kegg- uniprot- db2db	* means<=> no result
R00238	uridine phosphorylase	Uridine[cp] + phosphate[cp] <=> uracil[cp] + alpha-D-ribose_1-phosphate[cp]	515029_ 534937	NP_001092446	Pyrimidine metabolism Drug metabolism - other enzymes Metabolic pathways	1	EC 2.4.2.3	GO:0004850	Breanda- kegg- uniprot- db2db	* means<=> no result
R00265	protein-glutamine gamma-glutamyltransferase	Protein_glutamine[cp] + alkylamine[cp] <=> protein_N5-alkylglutamine[cp] + NH3[cp]	281528_ 407997_ 505080_ 514767_ 536356_ 538521_617881	NP_001095318	*	1	EC 2.3.2.13	GO:0003810	Breanda- kegg- uniprot- db2db	* means<=> no result
R00277	glycine C-acetyltransferase	Acetyl-CoA[nu] + glycine[nu] <=> CoA[nu] + 2-amino-3-oxobutanoate[nu]	504502_ 506812_ 509459_ 513710	NP_001068602	Glycine_ serine and threonine metabolism	1	EC 2.3.1.29	GO:0008890	Breanda- kegg- uniprot- db2db	* means<=> no result
R00278	glycine C-acetyltransferase	Acetyl-CoA[mt] + glycine[mt] <=> CoA[mt] + 2-amino-3-oxobutanoate[mt]	504502_ 506812_ 509459_ 513710	NP_001068602	Glycine_ serine and threonine metabolism	1	EC 2.3.1.29	GO:0008890	Breanda- kegg- uniprot- db2db	* means<=> no result
R00279	carnitine O-palmitoyltransferase	Palmitoyl-CoA[mt] + L-carnitine[mt] <=> CoA[mt] + L-palmitoylcarnitine[mt]	504502_ 506812_ 509459_ 513710	NP_001039354	Fatty acid degradation Fatty acid metabolism PPAR signaling pathway	1	EC 2.3.1.21	GO:0004095	Breanda- kegg- uniprot- db2db	* means<=> no result
R00280	diacylglycerol O-acyltransferase	Acyl-CoA[er] + 1_2-diacylglycerol[er] <=> CoA[er] + triacylglycerol[er]	282609_ 404129_ 618076	NP_991362	Glycerolipid metabolism Metabolic pathways Fat digestion and absorption	1	EC 2.3.1.20	GO:0004144	Breanda- kegg- uniprot- db2db	* means<=> no result
R00282	diacylglycerol O-acyltransferase	Acyl-CoA[mp] + 1_2-diacylglycerol[mp] <=> CoA[mp] + triacylglycerol[mp]	282609_ 404129_ 618076	NP_991362	Glycerolipid metabolism Metabolic pathways Fat digestion and absorption	1	EC 2.3.1.20	GO:0004144	Breanda- kegg- uniprot- db2db	* means<=> no result
R00301	protein-L-isoaspartate(D-aspartate) O-methyltransferase	S-adenosyl-L-methionine[cp] + protein_L-isoaspartate[cp] <=> S-adenosyl-L-homocysteine[cp] + protein_L-isoaspartate_alpha-methyl_ester[cp]	*	NP_001073085	*	1	EC 2.3.1.18	GO:0008870	Breanda- kegg- uniprot- db2db	* means<=> no result
R00302	thiopurine S-methyltransferase	S-adenosyl-L-methionine[cp] + 1 thiopurine[cp] <=> S-adenosyl-L-homocysteine[cp] + 1 thiopurine_S-methylether[cp]	*	NP_001068999	Drug metabolism - other enzymes	1	EC 2.3.1.19	GO:0050182	Breanda- kegg- uniprot- db2db	* means<=> no result
R00303	thymidylate synthase	5_10-methylenetetrahydrofolate[nu] + dUMP[nu] <=> dihydrofolate[nu] + dTMP[nu]	282609_ 404129_ 618076	NP_001032905	Pyrimidine metabolism One carbon pool by folate Metabolic pathways Antifolate resistance	1	EC 2.3.1.20	GO:0004144	Breanda- kegg- uniprot- db2db	* means<=> no result
R00304	thymidylate synthase	5_10-methylenetetrahydrofolate[cp] + dUMP[cp] <=> dihydrofolate[cp] + dTMP[cp]	282609_ 404129_ 618076	NP_001032905	Pyrimidine metabolism One carbon pool by folate Metabolic pathways Antifolate resistance	1	EC 2.3.1.20	GO:0004144	Breanda- kegg- uniprot- db2db	* means<=> no result
R00305	thymidylate synthase	5_10-methylenetetrahydrofolate[mt] + dUMP[mt] <=> dihydrofolate[mt] + dTMP[mt]	282609_ 404129_ 618076	NP_001032905	Pyrimidine metabolism One carbon pool by folate Metabolic pathways Antifolate resistance	1	EC 2.3.1.20	GO:0004144	Breanda- kegg- uniprot- db2db	* means<=> no result
R00306	histone-lysine N-methyltransferase	S-adenosyl-L-methionine[ct] + L-lysine-histone[ct] <=> S-adenosyl-L-homocysteine[ct] + N6-methyl-L-lysine-histone[ct]	504502_ 506812_ 509459_ 513710	NP_001069832	*	1	EC 2.3.1.21	GO:0004095	Breanda- kegg- uniprot- db2db	* means<=> no result
R00307	histone-lysine N-methyltransferase	S-adenosyl-L-methionine[nu] + L-lysine-histone[nu] <=> S-adenosyl-L-homocysteine[nu] + N6-methyl-L-lysine-histone[nu]	504502_ 506812_ 509459_ 513710	NP_001069832	*	1	EC 2.3.1.21	GO:0004095	Breanda- kegg- uniprot- db2db	* means<=> no result
R00310	type III protein arginine methyltransferase	S-adenosyl-L-methionine[nu] + protein-L-arginine[nu] <=> S-adenosyl-L-homocysteine[nu] + protein-Nomega-methyl-L-arginine[nu]	505233_ 530776_ 539223_ 614354_ 615296_ 616901	NP_001095460	*	1	EC 2.3.1.24	GO:0050291	Breanda- kegg- uniprot- db2db	* means<=> no result
R00311	type III protein arginine methyltransferase	S-adenosyl-L-methionine[ct] + protein-L-arginine[ct] <=> S-adenosyl-L-homocysteine[ct] + protein-Nomega-methyl-L-arginine[ct]	505233_ 530776_ 539223_ 614354_ 615296_ 616901	NP_001095460	*	1	EC 2.3.1.24	GO:0050291	Breanda- kegg- uniprot- db2db	* means<=> no result
R00312	type II protein arginine methyltransferase	2 S-adenosyl-L-methionine[cp] + protein-L-arginine[cp] <=> 2 S-adenosyl-L-homocysteine[cp] + protein-Nomega_Nomega-dimethyl-L-arginine[cp]	*	NP_001098844	RNA transport	1	EC 2.3.1.25	GO:0050200	Breanda- kegg- uniprot- db2db	* means<=> no result
R00313	type II protein arginine methyltransferase	2 S-adenosyl-L-methionine[go] + protein-L-arginine[go] <=> 2 S-adenosyl-L-homocysteine[go] + protein-Nomega_Nomega-dimethyl-L-arginine[go]	*	NP_001098844	RNA transport	1	EC 2.3.1.25	GO:0050200	Breanda- kegg- uniprot- db2db	* means<=> no result
R00314	type II protein arginine methyltransferase	2 S-adenosyl-L-methionine[nu] + protein-L-arginine[nu] <=> 2 S-adenosyl-L-homocysteine[nu] + protein-Nomega_Nomega-dimethyl-L-arginine[nu]	*	NP_001098844	RNA transport	1	EC 2.3.1.25	GO:0050200	Breanda- kegg- uniprot- db2db	* means<=> no result
R00315	type I protein arginine methyltransferase	2 S-adenosyl-L-methionine[nu] + protein-L-arginine[nu] <=> 2 S-adenosyl-L-homocysteine[nu] + protein-Nomega_Nomega-dimethyl-L-arginine[nu]	504287_ 513554	NP_001014962	*	1	EC 2.3.1.26	GO:0034736	Breanda- kegg- uniprot- db2db	* means<=> no result
R00317	methionine synthase	5-methyltetrahydrofolate[cp] + L-homocysteine[cp] <=> tetrahydrofolate[cp] + L-methionine[cp]	*	NP_001025469	Cysteine and methionine metabolism Selenocompound metabolism One carbon pool by folate Metabolic pathways Biosynthesis of amino acids	1	EC 2.3.1.30	GO:0009001	Breanda- kegg- uniprot- db2db	* means<=> no result
R00318	protein-disulfide reductase (glutathione)	2 glutathione[er] + protein-disulfide[er] <=> glutathione_disulfide[er] + protein-dithiol[er]	*	NP_001015536	Glutathione metabolism	1	EC 2.3.1.31	GO:0004414	Breanda- kegg- uniprot- db2db	* means<=> no result
R00319	peptide-methionine (S)-S-oxide reductase	Peptide-L-methionine[mt] + thioredoxin_disulfide[mt] + H2O[mt] <=> peptide-L-methionineS-S-oxide[mt] + thioredoxin[mt]	*	NP_776539		1	EC 2.3.1.32	GO:0004468	Breanda- kegg- uniprot- db2db	* means<=> no result
R00320	thiol oxidase	2 RCRSH[ct] + O2[ct] <=> RCRS-SRCR[ct] + H2O2[ct]	*	NP_001180117	*	1	EC 2.3.1.33	GO:0047981	Breanda- kegg- uniprot- db2db	* means<=> no result
R00321	thiol oxidase	2 RCRSH[mt] + O2[mt] <=> RCRS-SRCR[mt] + H2O2[mt]	*	NP_001180117	*	1	EC 2.3.1.33	GO:0047981	Breanda- kegg- uniprot- db2db	* means<=> no result
R00322	thioredoxin-disulfide reductase	Thioredoxin[mt] + NADP+[mt] <=> thioredoxin_disulfide[mt] + NADPH[mt]	*	NP_777051	Selenocompound metabolism Hepatocellular carcinoma	1	EC 2.3.1.34	GO:0047835	Breanda- kegg- uniprot- db2db	* means<=> no result
R00323	protein-disulfide reductase	Protein_dithiol[ct] + NADP+[ct] <=> protein_disulfide[ct] + NADPH[ct]	*	NP_001095606	*	1	EC 2.3.1.35	GO:0004358	Breanda- kegg- uniprot- db2db	* means<=> no result
R00324	protein-disulfide reductase	Protein_dithiol[nu] + NADP+[nu] <=> protein_disulfide[nu] + NADPH[nu]	*	NP_001095606	*	1	EC 2.3.1.35	GO:0004358	Breanda- kegg- uniprot- db2db	* means<=> no result
R00325	dihydrolipoyl dehydrogenase	Protein_N6-dihydrolipoyllysine[mt] + NAD+[mt] <=> protein_N6-lipoyllysine[mt] + NADH[mt]	*	NP_001193099	Glycolysis / Gluconeogenesis Citrate cycle (TCA cycle) Glycine_ serine and threonine metabolism Valine_ leucine and isoleucine degradation Pyruvate metabolism Glyoxylate and dicarboxylate metabolism Propanoate metabolism Metabolic pathways Carbon metabolism	1	EC 2.3.1.36	GO:0047812	Breanda- kegg- uniprot- db2db	* means<=> no result
R00326	dihydrolipoyl dehydrogenase	Protein_N6-dihydrolipoyllysine[nu] + NAD+[nu] <=> protein_N6-lipoyllysine[nu] + NADH[nu]	*	NP_001193099	Glycolysis / Gluconeogenesis Citrate cycle (TCA cycle) Glycine_ serine and threonine metabolism Valine_ leucine and isoleucine degradation Pyruvate metabolism Glyoxylate and dicarboxylate metabolism Propanoate metabolism Metabolic pathways Carbon metabolism	1	EC 2.3.1.36	GO:0047812	Breanda- kegg- uniprot- db2db	* means<=> no result
R00329	NADH dehydrogenase	NADH[mt] + ubiquinone[mt] + 5 H+In[mt] <=> NAD+[mt] + ubiquinol[mt] + 4 H+Out[mt]	*	NP_777244	Oxidative phosphorylation Metabolic pathways Retrograde endocannabinoid signaling Non-alcoholic fatty liver disease (NAFLD) Alzheimer's disease Parkinson's disease Huntington's disease	1	EC 2.3.1.38	GO:0004313	Breanda- kegg- uniprot- db2db	* means<=> no result
R00333	cytochrome-b5 reductase	NADH[me] + 2 ferricytochrome_b5[me] <=> NAD+[me] + H+[me] + 2 ferrocytochrome_b5[me]	*	NP_001029690	Amino sugar and nucleotide sugar metabolism	1	EC 2.3.1.40	GO:0008779	Breanda- kegg- uniprot- db2db	* means<=> no result
R00334	cytochrome-b5 reductase	NADH[mp] + 2 ferricytochrome_b5[mp] <=> NAD+[mp] + H+[mp] + 2 ferrocytochrome_b5[mp]	*	NP_001029690	Amino sugar and nucleotide sugar metabolism	1	EC 2.3.1.40	GO:0008779	Breanda- kegg- uniprot- db2db	* means<=> no result
R00335	electron-transferring-flavoprotein dehydrogenase	Reduced_electron-transferring_flavoprotein[mt] + ubiquinone[mt] <=> electron-transferring_flavoprotein[mt] + ubiquinol[mt]		NP_001070598	*	1	EC 2.3.1.41	GO:0004315	Breanda- kegg- uniprot- db2db	* means<=> no result
R00336	6_7-dihydropteridine reductase	5_6_7_8-tetrahydropteridine[exe] + NADP+[exe] <=> 6_7-dihydropteridine[exe] + NADPH[exe]		NP_001069960	Folate biosynthesis Metabolic pathways	1	EC 2.3.1.42	GO:0016287	Breanda- kegg- uniprot- db2db	* means<=> no result
R00337	6_7-dihydropteridine reductase	5_6_7_8-tetrahydropteridine[mt] + NADP+[mt] <=> 6_7-dihydropteridine[mt] + NADPH[mt]		NP_001069960	Folate biosynthesis Metabolic pathways	1	EC 2.3.1.42	GO:0016287	Breanda- kegg- uniprot- db2db	* means<=> no result
R00338	flavin reductase (NADPH)	Reduced_riboflavin[cp] + NADP+[cp] <=> riboflavin[cp] + NADPH[cp]		NP_776676	Riboflavin metabolism Porphyrin and chlorophyll metabolism Metabolic pathways	1	EC 2.3.1.43	GO:0004607	Breanda- kegg- uniprot- db2db	* means<=> no result
R00339	dihydrofolate reductase	5_6_7_8-tetrahydrofolate[cp] + NADP+[cp] <=> 7_8-dihydrofolate[cp] + NADPH[cp]		NP_001071351	One carbon pool by folate Folate biosynthesis Metabolic pathways Antifolate resistance	1	EC 2.3.1.44	GO:0047185	Breanda- kegg- uniprot- db2db	* means<=> no result
R00340	dihydrofolate reductase	5_6_7_8-tetrahydrofolate[mt] + NADP+[mt] <=> 7_8-dihydrofolate[mt] + NADPH[mt]		NP_001071351	One carbon pool by folate Folate biosynthesis Metabolic pathways Antifolate resistance	1	EC 2.3.1.44	GO:0047185	Breanda- kegg- uniprot- db2db	* means<=> no result
R00341	methylenetetrahydrofolate dehydrogenase (NAD+)	5_10-methylenetetrahydrofolate[mt] + NAD+[mt] <=> 5_10-methenyltetrahydrofolate[mt] + NADH[mt]		; NP_001069223	One carbon pool by folate Metabolic pathways	1	EC 2.3.1.45	GO:0047186	Breanda- kegg- uniprot- db2db	* means<=> no result
R00342	pyridoxal 5'-phosphate synthase	Pyridoxamine_5'-phosphate[ct] + H2O[ct] + O2[ct] <=> pyridoxal_5'-phosphate[ct] + NH3[ct] + H2O2[ct]		NP_001014907	Vitamin B6 metabolism Metabolic pathways	1	EC 2.3.1.46	GO:0008899	Breanda- kegg- uniprot- db2db	* means<=> no result
R00343	pyridoxal 5'-phosphate synthase	Pyridoxamine_5'-phosphate[nu] + H2O[nu] + O2[nu] <=> pyridoxal_5'-phosphate[nu] + NH3[nu] + H2O2[nu]		NP_001014907	Vitamin B6 metabolism Metabolic pathways	1	EC 2.3.1.46	GO:0008899	Breanda- kegg- uniprot- db2db	* means<=> no result
R00344	monoamine oxidase	RCH2NHR[mt] + H2O[mt] + O2[mt] <=> RCHO[mt] + RNH2[mt] + H2O2[mt]		NP_851357	Glycine_ serine and threonine metabolism Arginine and proline metabolism Histidine metabolism Tyrosine metabolism Phenylalanine metabolism Tryptophan metabolism Drug metabolism - cytochrome P450 Metabolic pathways Serotonergic synapse Dopaminergic synapse Cocaine addiction Amphetamine addiction Alcoholism	1	EC 2.3.1.47	GO:0008710	Breanda- kegg- uniprot- db2db	* means<=> no result
R00345	monoamine oxidase	RCH2NHR[mp] + H2O[mp] + O2[mp] <=> RCHO[mp] + RNH2[mp] + H2O2[mp]		NP_851357	Glycine_ serine and threonine metabolism Arginine and proline metabolism Histidine metabolism Tyrosine metabolism Phenylalanine metabolism Tryptophan metabolism Drug metabolism - cytochrome P450 Metabolic pathways Serotonergic synapse Dopaminergic synapse Cocaine addiction Amphetamine addiction Alcoholism	1	EC 2.3.1.47	GO:0008710	Breanda- kegg- uniprot- db2db	* means<=> no result
R00346	monoamine oxidase	RCH2NHR[cp] + H2O[cp] + O2[cp] <=> RCHO[cp] + RNH2[cp] + H2O2[cp]		NP_851357	Glycine_ serine and threonine metabolism Arginine and proline metabolism Histidine metabolism Tyrosine metabolism Phenylalanine metabolism Tryptophan metabolism Drug metabolism - cytochrome P450 Metabolic pathways Serotonergic synapse Dopaminergic synapse Cocaine addiction Amphetamine addiction Alcoholism	1	EC 2.3.1.47	GO:0008710	Breanda- kegg- uniprot- db2db	* means<=> no result
R00347	glutamate dehydrogenase [NAD(P)+]	L-glutamate[mt] + H2O[mt] + NADP+[mt] <=> 2-oxoglutarate[mt] + NH3[mt] + NADPH[mt]		NP_872593	Arginine biosynthesis Alanine_ aspartate and glutamate metabolism D-Glutamine and D-glutamate metabolism Nitrogen metabolism Metabolic pathways Carbon metabolism Necroptosis Proximal tubule bicarbonate reclamation	1	EC 2.3.1.48	GO:0046972	Breanda- kegg- uniprot- db2db	* means<=> no result
R00348	very-long-chain acyl-CoA dehydrogenase	long-chain_acyl-CoA[mt] + electron-transfer_flavoprotein[mt] <=> long-chain_trans-2_3-dehydroacyl-CoA[mt] + reduced_electron-transfer_flavoprotein[mt]		NP_776919	Fatty acid degradation Metabolic pathways Fatty acid metabolism	1	EC 2.3.1.49	GO:0047187	Breanda- kegg- uniprot- db2db	* means<=> no result
R00349	medium-chain acyl-CoA dehydrogenase	medium-chain_acyl-CoA[mt] + electron-transfer_flavoprotein[mt] <=> medium-chain_trans-2_3-dehydroacyl-CoA[mt] + reduced_electron-transfer_flavoprotein[mt]		NP_001068703	Fatty acid degradation Valine_ leucine and isoleucine degradation beta-Alanine metabolism Propanoate metabolism Metabolic pathways Carbon metabolism Fatty acid metabolism PPAR signaling pathway	1	EC 2.3.1.50	GO:0017059	Breanda- kegg- uniprot- db2db	* means<=> no result
R00350	glutaryl-CoA dehydrogenase (ETF)	Glutaryl-CoA[mt] + electron-transfer_flavoprotein[mt] <=> crotonyl-CoA[mt] + CO2[mt] + reduced_electron-transfer_flavoprotein[mt]		NP_001039404	Fatty acid degradation Lysine degradation Tryptophan metabolism Metabolic pathways	1	EC 2.3.1.51	GO:0003841	Breanda- kegg- uniprot- db2db	* means<=> no result
R00351	2-methyl-branched-chain-enoyl-CoA reductase	2-methylbutanoyl-CoA[mt] + electron-transfer_flavoprotein[mt] <=> E-2-methylbut-2-enoyl-CoA[mt] + reduced_electron-transfer_flavoprotein[mt] + H+[mt]		NP_001017933	Fatty acid degradation Valine_ leucine and isoleucine degradation Metabolic pathways Fatty acid metabolism	1	EC 2.3.1.52	GO:0047144	Breanda- kegg- uniprot- db2db	* means<=> no result
R00352	isovaleryl-CoA dehydrogenase	Isovaleryl-CoA[mt] + electron-transfer_flavoprotein[mt] <=> 3-methylcrotonyl-CoA[mt] + reduced_electron-transfer_flavoprotein[mt]		NP_001029554	Valine_ leucine and isoleucine degradation Metabolic pathways	1	EC 2.3.1.53	GO:0050176	Breanda- kegg- uniprot- db2db	* means<=> no result
R00353	formate C-acetyltransferase	Acetyl-CoA[mt] + formate[mt] <=> CoA[mt] + pyruvate[mt]		NP_001029573	Fatty acid degradation Valine_ leucine and isoleucine degradation Butanoate metabolism Metabolic pathways Carbon metabolism Fatty acid metabolism	1	EC 2.3.1.54	GO:0008861	Breanda- kegg- uniprot- db2db	* means<=> no result
R00354	succinate dehydrogenase	Succinate[mp] + 1 quinone[mp] <=> fumarate[mp] + 1 quinol[mp]		NP_001035573	Citrate cycle (TCA cycle) Oxidative phosphorylation Metabolic pathways Carbon metabolism Non-alcoholic fatty liver disease (NAFLD) Alzheimer's disease Parkinson's disease Huntington's disease	1	EC 1.3.5.1	*	Breanda- kegg- uniprot- db2db	* means<=> no result
R00355	succinate dehydrogenase	Succinate[mt] + 1 quinone[mt] <=> fumarate[mt] + 1 quinol[mt]		NP_001035573	Citrate cycle (TCA cycle) Oxidative phosphorylation Metabolic pathways Carbon metabolism Non-alcoholic fatty liver disease (NAFLD) Alzheimer's disease Parkinson's disease Huntington's disease	1	EC 1.3.5.1	*	Breanda- kegg- uniprot- db2db	* means<=> no result
R00356	very-long-chain enoyl-CoA reductase	long-chain_acyl-CoA[er] + NADP+[er] <=> long-chain_trans-2_3-dehydroacyl-CoA[er] + NADPH[er]		NP_001029920	Fatty acid elongation Biosynthesis of unsaturated fatty acids Fatty acid metabolism	1	EC 2.3.1.56	GO:0047188	Breanda- kegg- uniprot- db2db	* means<=> no result
R00357	very-long-chain enoyl-CoA reductase	long-chain_acyl-CoA[mp] + NADP+[mp]<=> long-chain_trans-2_3-dehydroacyl-CoA[mp] + NADPH[mp]		NP_001029920	Fatty acid elongation Biosynthesis of unsaturated fatty acids Fatty acid metabolism	1	EC 2.3.1.56	GO:0047188	Breanda- kegg- uniprot- db2db	* means<=> no result
R00358	13_14-dehydro-15-oxoprostaglandin 13-reductase	11-alpha-hydroxy-9_15-dioxoprost-5-enoate[cp] + NADP+[cp] <=> 5Z-13E-11-alpha-hydroxy-9_15-dioxoprosta-5_13-dienoate[cp] + NADPH[cp]		NP_001030358	*	1	EC 2.3.1.57	GO:0004145	Breanda- kegg- uniprot- db2db	* means<=> no result
R00359	biliverdin reductase	Bilirubin[cp] + NADP+[cp] <=> biliverdin[cp] + NADPH[cp]		NP_001091040	Porphyrin and chlorophyll metabolism Metabolic pathways	1	EC 2.3.1.58	GO:0047189	Breanda- kegg- uniprot- db2db	* means<=> no result
R00360	3-methyl-2-oxobutanoate dehydrogenase (2-methylpropanoyl-transferring)	3-methyl-2-oxobutanoate[mt] + dihydrolipoyllysine-residue_2-methylpropanoyltransferase_lipoyllysine[mt] <=> dihydrolipoyllysine-residue_2-methylpropanoyltransferase_S-2-methylpropanoyldihydrolipoyllysine[mt] + CO2[mt]		NP_776932	Valine_ leucine and isoleucine degradation Propanoate metabolism Metabolic pathways	1	EC 2.3.1.59	GO:0047921	Breanda- kegg- uniprot- db2db	* means<=> no result
R00361	oxoglutarate dehydrogenase (succinyl-transferring)	2-oxoglutarate[mt] + dihydrolipoyllysine-residue_succinyltransferase_lipoyllysine[mt] <=> dihydrolipoyllysine-residue_succinyltransferase_S-succinyldihydrolipoyllysine[mt] + CO2[mt]		NP_001069498	Citrate cycle (TCA cycle) Lysine degradation Tryptophan metabolism Metabolic pathways Carbon metabolism	1	EC 2.3.1.60	GO:0046353	Breanda- kegg- uniprot- db2db	* means<=> no result
R00362	pyruvate dehydrogenase (acetyl-transferring)	Pyruvate[mt] + dihydrolipoyllysine-residue_acetyltransferase_lipoyllysine[mt] <=> dihydrolipoyllysine-residue_acetyltransferase_S-acetyldihydrolipoyllysine[mt] + CO2[mt]		NP_001094516	Glycolysis / Gluconeogenesis Citrate cycle (TCA cycle) Pyruvate metabolism Metabolic pathways Carbon metabolism HIF-1 signaling pathway Glucagon signaling pathway Central carbon metabolism in cancer	1	EC 2.3.1.61	GO:0009354	Breanda- kegg- uniprot- db2db	* means<=> no result
R00363	aldehyde dehydrogenase (NAD+)	4-trimethylammoniobutanal[cp] + NAD+[cp] + H2O[cp] <=> 4-trimethylammoniobutanoate[cp] + NADH[cp]		NP_001039888	Glycolysis / Gluconeogenesis Ascorbate and aldarate metabolism Fatty acid degradation Valine_ leucine and isoleucine degradation Lysine degradation Arginine and proline metabolism Histidine metabolism Tryptophan metabolism beta-Alanine metabolism Glycerolipid metabolism Pyruvate metabolism Metabolic pathways	1	EC 2.3.1.62	GO:0047190	Breanda- kegg- uniprot- db2db	* means<=> no result
R00364	xanthine dehydrogenase	Xanthine[nu] + NAD+[nu] + H2O[nu] <=> urate[nu] + NADH[nu]		NP_776397	Purine metabolism Caffeine metabolism Drug metabolism - other enzymes Metabolic pathways Peroxisome	1	EC 2.3.1.66	GO:0050050	Breanda- kegg- uniprot- db2db	* means<=> no result
R00365	xanthine dehydrogenase	Xanthine[ct] + NAD+[ct] + H2O[ct] <=> urate[ct] + NADH[ct]		NP_776397	Purine metabolism Caffeine metabolism Drug metabolism - other enzymes Metabolic pathways Peroxisome	1	EC 2.3.1.66	GO:0050050	Breanda- kegg- uniprot- db2db	* means<=> no result
R00366	xanthine dehydrogenase	Xanthine[cy] + NAD+[cy] + H2O[cy] <=> urate[cy] + NADH[cy]		NP_776397	Purine metabolism Caffeine metabolism Drug metabolism - other enzymes Metabolic pathways Peroxisome	1	EC 2.3.1.66	GO:0050050	Breanda- kegg- uniprot- db2db	* means<=> no result
R00367	ferroxidase	4 Fe2+[cp] + 4 H+[cp] + O2[cp] <=> 4 Fe3+[cp] + 2 H2O[cp]		NP_776487	Ferroptosis Necroptosis Mineral absorption	1	EC 2.3.1.67	GO:0047192	Breanda- kegg- uniprot- db2db	* means<=> no result
R00368	superoxide dismutase	2 superoxide[mt] + 2 H+[mt] <=> O2[mt] + H2O2[mt]		NP_963285	FoxO signaling pathway Peroxisome Longevity regulating pathway Longevity regulating pathway - multiple species Huntington's disease	1	EC 2.3.1.68	GO:0047946	Breanda- kegg- uniprot- db2db	* means<=> no result
R00369	stearoyl-CoA 9-desaturase	Stearoyl-CoA[er] + 2 ferrocytochrome_b5[er] + O2[er] + 2 H+[er] <=> oleoyl-CoA[er] + 2 ferricytochrome_b5[er] + 2 H2O[er]		NP_776384	Biosynthesis of unsaturated fatty acids Fatty acid metabolism PPAR signaling pathway AMPK signaling pathway	1	EC 2.3.1.70	GO:0047193	Breanda- kegg- uniprot- db2db	* means<=> no result
R00370	stearoyl-CoA 9-desaturase	Stearoyl-CoA[mp] + 2 ferrocytochrome_b5[mp] + O2[mp] + 2 H+[mp] <=> oleoyl-CoA[mp] + 2 ferricytochrome_b5[mp] + 2 H2O[mp]		NP_776384	Biosynthesis of unsaturated fatty acids Fatty acid metabolism PPAR signaling pathway AMPK signaling pathway	1	EC 2.3.1.70	GO:0047193	Breanda- kegg- uniprot- db2db	* means<=> no result
R00372	sterol 14alpha-demethylase	14-alpha-methylsteroid[erm] + 3 O2[erm] + 3 NADPH[erm] <=> 1 Delta14-steroid[erm] + formate[erm] + 3 NADP+[erm] + 4 H2O[erm]		NP_001020490	Steroid biosynthesis Metabolic pathways	1	EC 2.3.1.72	GO:0047194	Breanda- kegg- uniprot- db2db	* means<=> no result
R00373	procollagen-lysine 5-dioxygenase	L-lysine-procollagen[erm] + 2-oxoglutarate[erm] + O2[erm] <=> 2S_5R-5-hydroxy-L-lysine-procollagen[erm] + succinate[erm] + CO2[erm]		NP_776573	Lysine degradation	1	EC 2.3.1.73	GO:0047195	Breanda- kegg- uniprot- db2db	* means<=> no result
R00374	procollagen-lysine 5-dioxygenase	L-lysine-procollagen[mp] + 2-oxoglutarate[mp] + O2[mp] <=> 2S_5R-5-hydroxy-L-lysine-procollagen[mp] + succinate[mp] + CO2[mp]		NP_776573	Lysine degradation	1	EC 2.3.1.73	GO:0047195	Breanda- kegg- uniprot- db2db	* means<=> no result
R00376	phytanoyl-CoA dioxygenase	Phytanoyl-CoA[pe] + 2-oxoglutarate[pe] + O2[pe] <=> 2-hydroxyphytanoyl-CoA[pe] + succinate[pe] + CO2[pe]		NP_776567	Peroxisome	1	EC 2.3.1.74	GO:0016210	Breanda- kegg- uniprot- db2db	* means<=> no result
R00377	peptide-aspartate beta-dioxygenase	Peptide_L-aspartate[er] + 2-oxoglutarate[er] + O2[er] <=> peptide_3-hydroxy-L-aspartate[er] + succinate[er] + CO2[er]		NP_777182	*	1	EC 2.3.1.75	GO:0047196	Breanda- kegg- uniprot- db2db	* means<=> no result
R00378	acireductone dioxygenase [iron(II)-requiring]	1_2-dihydroxy-5-methylthiopent-1-en-3-one[cm] + O2[cm] <=> 4-methylthio-2-oxobutanoate[cm] + formate[cm]		NP_001030545	Cysteine and methionine metabolism Metabolic pathways	1	EC 2.3.1.76	GO:0050252	Breanda- kegg- uniprot- db2db	* means<=> no result
R00379	acireductone dioxygenase [iron(II)-requiring]	1_2-dihydroxy-5-methylthiopent-1-en-3-one[mp] + O2[mp] <=> 4-methylthio-2-oxobutanoate[mp] + formate[mp]		NP_001030545	Cysteine and methionine metabolism Metabolic pathways	1	EC 2.3.1.76	GO:0050252	Breanda- kegg- uniprot- db2db	* means<=> no result
R00380	acireductone dioxygenase [iron(II)-requiring]	1_2-dihydroxy-5-methylthiopent-1-en-3-one[nu] + O2[nu] <=> 4-methylthio-2-oxobutanoate[nu] + formate[nu]		NP_001030545	Cysteine and methionine metabolism Metabolic pathways	1	EC 2.3.1.76	GO:0050252	Breanda- kegg- uniprot- db2db	* means<=> no result
R00381	acireductone dioxygenase [iron(II)-requiring]	1_2-dihydroxy-5-methylthiopent-1-en-3-one[cp] + O2[cp] <=> 4-methylthio-2-oxobutanoate[cp] + formate[cp]		NP_001030545	Cysteine and methionine metabolism Metabolic pathways	1	EC 2.3.1.76	GO:0050252	Breanda- kegg- uniprot- db2db	* means<=> no result
R00382	persulfide dioxygenase	S-sulfanylglutathione[nu] + O2[nu] + H2O[nu] <=> glutathione[nu] + sulfite[nu] + 2 H+[nu]	*	NP_001029516	Sulfur metabolism	1	EC 2.3.1.77	GO:0047197	Breanda- kegg- uniprot- db2db	* means<=> no result
R00383	persulfide dioxygenase	S-sulfanylglutathione[mt] + O2[mt] + H2O[mt] <=> glutathione[mt] + sulfite[mt] + 2 H+[mt]	*	NP_001029516	Sulfur metabolism	1	EC 2.3.1.77	GO:0047197	Breanda- kegg- uniprot- db2db	* means<=> no result
R00384	persulfide dioxygenase	S-sulfanylglutathione[cp] + O2[cp] + H2O[cp] <=> glutathione[cp] + sulfite[cp] + 2 H+[cp]	*	NP_001029516	Sulfur metabolism	1	EC 2.3.1.77	GO:0047197	Breanda- kegg- uniprot- db2db	* means<=> no result
R00387	peroxidase	2 phenolic_donor[se] + H2O2[se] <=> 2 phenoxyl_radical_of the_donor[se] + 2 H2O[se]	*	NP_776358	Salivary secretion	1	EC 2.3.1.79	GO:0008925	Breanda- kegg- uniprot- db2db	* means<=> no result
R00390	peroxiredoxin	2 R-SH[cp] + ROOH[cp] <=> R-S-S-R[cp] + H2O[cp] + ROH[cp]	*	NP_777188	*	1	EC 2.3.1.82	GO:0047663	Breanda- kegg- uniprot- db2db	* means<=> no result
R00391	phospholipid-hydroperoxide glutathione peroxidase	2 glutathione[cp] + 1 hydroperoxy-fatty-acyl-lipid[cp] <=> glutathione_disulfide[cp] + 1 hydroxy-fatty-acyl-lipid[cp] + H2O[cp]	*	NP_001333360	Glutathione metabolism Ferroptosis	1	EC 2.3.1.83	GO:0047199	Breanda- kegg- uniprot- db2db	* means<=> no result
R00392	phospholipid-hydroperoxide glutathione peroxidase	2 glutathione[mt] + 1 hydroperoxy-fatty-acyl-lipid[mt] <=> glutathione_disulfide[mt] + 1 hydroxy-fatty-acyl-lipid[mt] + H2O[mt]	*	NP_001333360	Glutathione metabolism Ferroptosis	1	EC 2.3.1.83	GO:0047199	Breanda- kegg- uniprot- db2db	* means<=> no result
R00393	3-hydroxyacyl-CoA dehydrogenase	S-3-hydroxyacyl-CoA[mt] + NAD+[mt] <=> 3-oxoacyl-CoA[mt] + NADH[mt]	*	NP_776759	Valine_ leucine and isoleucine degradation Metabolic pathways Alzheimer's disease	1	EC 2.3.1.84	GO:0004026	Breanda- kegg- uniprot- db2db	* means<=> no result
R00396	isocitrate dehydrogenase (NADP+)	Isocitrate[mt] + NADP+[mt] <=> 2-oxoglutarate[mt] + CO2[mt] + NADPH[mt]	*	NP_786984	Citrate cycle (TCA cycle) Glutathione metabolism Metabolic pathways Carbon metabolism 2-Oxocarboxylic acid metabolism Biosynthesis of amino acids Peroxisome	1	EC 2.3.1.86	GO:0004321	Breanda- kegg- uniprot- db2db	* means<=> no result
R00398	3-hydroxyisobutyrate dehydrogenase	3-hydroxy-2-methylpropanoate[mt] + NAD+[mt] <=> 2-methyl-3-oxopropanoate[mt] + NADH[mt]	*	NP_001039571	Valine_ leucine and isoleucine degradation Metabolic pathways	1	EC 2.3.1.89	GO:0047200	Breanda- kegg- uniprot- db2db	* means<=> no result
R00399	NADP-retinol dehydrogenase	All-trans-retinol[me] + NADP+[me] <=> all-trans-retinal[me] + NADPH[me]	*	NP_776605	Retinol metabolism Metabolic pathways	1	EC 2.3.1.90	GO:0047201	Breanda- kegg- uniprot- db2db	* means<=> no result
R00400	NADP-retinol dehydrogenase	All-trans-retinol[mp] + NADP+[mp] <=> all-trans-retinal[mp] + NADPH[mp]	*	NP_776605	Retinol metabolism Metabolic pathways	1	EC 2.3.1.90	GO:0047201	Breanda- kegg- uniprot- db2db	* means<=> no result
R00401	3-hydroxybutyrate dehydrogenase	R-3-hydroxybutanoate[cp] + NAD+[cp] <=> acetoacetate[cp] + NADH[cp]	*	NP_001029660	Synthesis and degradation of ketone bodies Butanoate metabolism Metabolic pathways	1	EC 2.3.1.91	GO:0047202	Breanda- kegg- uniprot- db2db	* means<=> no result
R00402	L-lactate dehydrogenase	S-lactate[cp] + NAD+[cp] <=> pyruvate[cp] + NADH[cp]	*	NP_776524	Glycolysis / Gluconeogenesis Cysteine and methionine metabolism Pyruvate metabolism Propanoate metabolism Metabolic pathways Glucagon signaling pathway	1	EC 2.3.1.92	GO:0016754	Breanda- kegg- uniprot- db2db	* means<=> no result
R00403	UDP-glucose 6-dehydrogenase	UDP-glucose[ct] + 2 NAD+[ct] + H2O[ct] <=> UDP-glucuronate[ct] + 2 NADH[ct]	*	NP_776636	Pentose and glucuronate interconversions Ascorbate and aldarate metabolism Amino sugar and nucleotide sugar metabolism Metabolic pathways	1	EC 2.3.1.93	GO:0047203	Breanda- kegg- uniprot- db2db	* means<=> no result
R00404	UDP-glucose 6-dehydrogenase	UDP-glucose[nu] + 2 NAD+[nu] + H2O[nu] <=> UDP-glucuronate[nu] + 2 NADH[nu]	*	NP_776636	Pentose and glucuronate interconversions Ascorbate and aldarate metabolism Amino sugar and nucleotide sugar metabolism Metabolic pathways	1	EC 2.3.1.93	GO:0047203	Breanda- kegg- uniprot- db2db	* means<=> no result
R00405	UDP-glucose 6-dehydrogenase	UDP-glucose[ee] + 2 NAD+[ee] + H2O[ee] <=> UDP-glucuronate[ee] + 2 NADH[ee]	*	NP_776636	Pentose and glucuronate interconversions Ascorbate and aldarate metabolism Amino sugar and nucleotide sugar metabolism Metabolic pathways	1	EC 2.3.1.93	GO:0047203	Breanda- kegg- uniprot- db2db	* means<=> no result
R00406	IMP dehydrogenase	Inosine_5-phosphate[cp] + NAD+[cp] + H2O[cp] <=> xanthosine_5-phosphate[cp] + NADH[cp]	*	NP_001029588	Purine metabolism Drug metabolism - other enzymes Metabolic pathways	1	EC 2.3.1.94	GO:0047879	Breanda- kegg- uniprot- db2db	* means<=> no result
R00407	IMP dehydrogenase	Inosine_5-phosphate[nu] + NAD+[nu] + H2O[nu] <=> xanthosine_5-phosphate[nu] + NADH[nu]	*	NP_001029588	Purine metabolism Drug metabolism - other enzymes Metabolic pathways	1	EC 2.3.1.94	GO:0047879	Breanda- kegg- uniprot- db2db	* means<=> no result
R00418	glucosamine exchange	UDP-N-acetyl-alpha-D-glucosamine[erm] <=> UDP-N-acetyl-alpha-D-glucosamine[er]								* means<=> no result
R00419	inositol exchange	1-phosphatidyl-1D-myo-inositol_4_5-bisphosphate[mp] <=> 1-phosphatidyl-1D-myo-inositol_4_5-bisphosphate[ct]								* means<=> no result
R00420	glucosamine exchange	UDP-N-acetyl-alpha-D-glucosamine[er] <=> UDP-N-acetyl-alpha-D-glucosamine[ee]								* means<=> no result
R00425	ubiquinone exchange	ubiquinone[mim] <=> ubiquinone[mm]								* means<=> no result
R00427	Succinate exchange	Succinate[erm] <=> Succinate[mp]								* means<=> no result
R00429	glutathione exchange	glutathione[mp] <=> glutathione[nu]								* means<=> no result
R00430	phosphate exchange	phosphate[er] <=> phosphate[ly]								* means<=> no result
R00431	glutathione exchange	glutathione_disulfide[cp] <=> glutathione_disulfide[mt]								* means<=> no result
R00434	pyridoxal exchange	pyridoxal[cy] <=> pyridoxal[ct]								* means<=> no result
R00436	phosphate exchange	phosphate[mt] <=> phosphate[nu]								* means<=> no result
R00437	D-glucose exchange	D-glucose[ly] <=> D-glucose[mp]								* means<=> no result
R00438	urate exchange	urate[nu] <=> urate[ct]								* means<=> no result
R00439	sulfite exchange	sulfite[nu] <=> sulfite[cp]								* means<=> no result
R00440	methylthio-2-oxobutanoate exchange	4-methylthio-2-oxobutanoate[me] <=> 4-methylthio-2-oxobutanoate[cm]								* means<=> no result
R00441	L-lysine-histone exchange	L-lysine-histone[ct] <=> L-lysine-histone[nu]								* means<=> no result
R00442	protein-L-arginine exchange	protein-L-arginine[nu] <=> protein-L-arginine[ct]								* means<=> no result
R00443	protein-L-arginine exchange	protein-L-arginine[cp] <=> protein-L-arginine[nu]								* means<=> no result
R00444	protein-L-arginine exchange	protein-L-arginine[cp] <=> protein-L-arginine[go]								* means<=> no result
R00445	D-glucose exchange	D-glucose[ly] <=> D-glucose[se]								* means<=> no result
R00446	D-glucose exchange	D-glucose[ly] <=> D-glucose[go]								* means<=> no result
R00447	CoA exchange	CoA[mt] <=> CoA[cp]								* means<=> no result
R00448	CoA exchange	CoA[mt] <=> CoA[er]								* means<=> no result
R00449	CoA exchange	CoA[cp] <=> CoA[erm]								* means<=> no result
R00450	Acyl-CoA exchange	Acyl-CoA[mp] <=> Acyl-CoA[er]								* means<=> no result
R00451	Acetyl-CoA exchange	Acetyl-CoA[cp] <=> Acetyl-CoA[mt]								* means<=> no result
R00452	Acetyl-CoA exchange	Acetyl-CoA[cp] <=> Acetyl-CoA[nu]								* means<=> no result
R00453	NH3 exchange	NH3[mt] <=> NH3[ct]								* means<=> no result
R00454	NH3 exchange	NH3[nu] <=> NH3[cp]								* means<=> no result
R00455	NH3 exchange	NH3[ly] <=> NH3[cp]								* means<=> no result
R00456	ROOH exchange	ROOH[cp] <=> ROOH[ly]								* means<=> no result
R00457	Inosine_5-phosphate exchange	Inosine_5-phosphate[cp] <=> Inosine_5-phosphate[nu]								* means<=> no result
R00458	phosphate exchange	phosphate[cp] <=> phosphate[ct]								* means<=> no result
R00459	phosphate exchange	phosphate[cp] <=> phosphate[ly]								* means<=> no result
R00460	phosphate exchange	phosphate[cp] <=> phosphate[cm]								* means<=> no result
R00461	CO2 exchange	CO2[cp] <=> CO2[cm]								* means<=> no result
R00462	CO2 exchange	CO2[cp] <=> CO2[erm]								* means<=> no result
R00463	CO2 exchange	CO2[cp] <=> CO2[mp]								* means<=> no result
R00464	diacylglycerol exchange	diacylglycerol[ct] <=> diacylglycerol[cm]								* means<=> no result
R00465	diacylglycerol exchange	diacylglycerol[cm] <=> diacylglycerol[nu]								* means<=> no result
R00472	2-oxoglutarate exchange	2-oxoglutarate[cp] <=> 2-oxoglutarate[pe]								* means<=> no result
R00473	2-oxoglutarate exchange	2-oxoglutarate[mt] <=> 2-oxoglutarate[pe]								* means<=> no result
R00474	succinate exchange	succinate[mt] <=> succinate[pe]								* means<=> no result
R00475	succinate exchange	succinate[pe] <=> succinate[mp]								* means<=> no result
R00476	ubiquinone exchange	ubiquinone[mim] <=> ubiquinone[mm]								* means<=> no result
R00477	ubiquinone exchange	ubiquinone[mim] <=> ubiquinone[mt]								* means<=> no result
R00478	CO2 exchange	CO2[cp] <=> CO2[nu]								* means<=> no result
R00479	CO2 exchange	CO2[mp] <=> CO2[nu]								* means<=> no result
R00480	L-methionine exchange	L-methionine[cp] <=> L-methionine[mt]								* means<=> no result
R00481	NADP+ exchange	NADP+[ct] <=> NADP+[cp]								* means<=> no result
R00482	NADP+ exchange	NADP+[ct] <=> NADP+[mp]								* means<=> no result
R00483	protein-L-arginine exchange	protein-L-arginine[cp] <=> protein-L-arginine[ct]								* means<=> no result
R00486	Adenosine exchange	Adenosine[pm] <=> Adenosine[cp]								* means<=> no result
R00487	Adenosine exchange	Adenosine[ly] <=> Adenosine[pm]								* means<=> no result
R00492	phosphate exchange	phosphate[cp] <=> phosphate[mim]								* means<=> no result
R00493	D-glucose exchange	D-glucose[mp] <=> D-glucose[se]								* means<=> no result
R00495	fumarate exchange	fumarate[mp] <=> fumarate[mt]								* means<=> no result
R00496	formate exchange	formate[erm] <=> formate[cm]								* means<=> no result
R00497	formate exchange	formate[cp] <=> formate[cm]								* means<=> no result
R00498	ferrocytochrome_b5 exchange	ferrocytochrome_b5[mp] <=> ferrocytochrome_b5[me]								* means<=> no result
R00499	phosphoprotein exchange	phosphoprotein[mt] <=> phosphoprotein[pm]								* means<=> no result
R00501	phosphoprotein exchange	phosphoprotein[s] <=> phosphoprotein[pm]								* means<=> no result
R00502	ADP exchange	ADP[ee] <=> ADP[cp]								* means<=> no result
R00503	quinone exchange	quinone[mt] <=> quinone[me]								* means<=> no result
R00504	quinone exchange	quinone[mp] <=> quinone[me]								* means<=> no result
R00505	thioredoxin exchange	thioredoxin[mt] <=> thioredoxin[ct]								* means<=> no result
R00506	Acetyl-CoA exchange	Acetyl-CoA[cp] <=> Acetyl-CoA[mm]								* means<=> no result
R00507	glutathione exchange	glutathione[cp] <=> glutathione[er]								* means<=> no result
R00512	NADP+ exchange	NADP+[pe] <=> NADP+[ct]								* means<=> no result
R00513	NH3 exchange	NH3[se] <=> NH3[cp]								* means<=> no result
R00514	glutathione exchange	glutathione[cp] <=> glutathione[ee]								* means<=> no result
R00515	NADP+ exchange	NADP+[me] <=> NADP+[ct]								* means<=> no result
R00520	phosphate exchange	phosphate[cp] <=> phosphate[ee]								* means<=> no result
R00521	D-fructose_6-phosphate exchange	D-fructose_6-phosphate[cp] <=> D-fructose_6-phosphate[ee]								* means<=> no result
R00523	UDP-glucose exchange	UDP-glucose[ct] <=> UDP-glucose[ee]								* means<=> no result
R00524	UDP-glucose exchange	UDP-glucose[nu] <=> UDP-glucose[ee]								* means<=> no result
R00527	CoA exchange	CoA[pe] <=> CoA[cp]								* means<=> no result
R00529	NADPH exchange	NADPH[cp] <=> NADP+[pm]								* means<=> no result
R00530	NADP+ exchange	NADP+[pm] <=> NADP+[cp]								* means<=> no result
R00531	NAD+ exchange	NAD+[ee] <=> NAD+[mim]								* means<=> no result
R00532	NADH exchange	NADH[ee] <=> NADH[mim]								* means<=> no result
R00533	NAD+ exchange	NAD+[mt] <=> NAD+[ee]								* means<=> no result
R00534	transferases	L-arginyl-tRNA_Arg[mt] <=> protein-L-arginine[cp]								* means<=> no result
R00535	protein-disulfide reductase (glutathione)	glutathione_disulfide[cp] + Protein_dithiol[ct] <=> glutathione[cp] + glutathione[nu] + protein_disulfide[ct]								* means<=> no result
R00536	NADP+ exchange	NADP+[ct] <=> NADP+[ee]								* means<=> no result
R00537	NADH exchange	NADH[ee] <=> NADH[me]								* means<=> no result
R00538	NAD+ exchange	NAD+[ee] <=> NAD+[mp]								* means<=> no result
R00539	NADPH exchange	NADPH[me] <=> NADH[ee] + phosphate[ee]								* means<=> no result
R00540	protein exchenge	protein[mt] <=> protein[cp]								* means<=> no result
R00541	phosphoprotein phosphohydrolase	phosphoprotein[pm] + H2O[pm] <=> protein[nu] + phosphate[nu]								* means<=> no result
R00542	phosphoprotein exchange	phosphoprotein[pm] <=> phosphoprotein[me]								* means<=> no result
R00543	Stearoyl-CoA hydrolase	Stearoyl-CoA[er] + H2O[er] <=> CoA[er] + octadecanoic-acid[er]								* means<=> no result
R00544	Stearoyl-CoA hydrolase	Stearoyl-CoA[mp] + H2O[mp] <=> CoA[mp] + octadecanoic-acid[mp]								* means<=> no result
R00545	Acyl-CoA synthetase	palmitate[se] + CoA[se] + ATP[se] <=> Palmitoyl-CoA[mt] + AMP[mt] + phosphate[mt] + H2O[mt]								* means<=> no result
R00546	E1 ubiquitin-activating enzyme	ATP[mt] + ubiquitin[mt] + E1_ubi_act_enzyme_L_cysteine[mt] <=> AMP[cp] + diphosphate[cp] + S_ubi_E1_ubi_act_enzyme_L_cysteine[cp]								* means<=> no result
R00547	[myosin-light-chain] phosphatase	protein-serine_threonine_phosphate[me] + H2O[me] <=> protein-serine_threonine[cp] + phosphate[cp]								* means<=> no result
R00548	ATP exchange	ATP[me] <=> ATP[cp]								* means<=> no result
R00549	formate C-acetyltransferase	Acetyl-CoA[cp] + formate[cp] <=> CoA[mt] + pyruvate[mt]								* means<=> no result
R00550	3-oxoacid CoA-transferase	succinyl-coA[mt] + 3-oxo-acid[mt] <=> succinate[mt] + 3-oxoacyl-CoA[mt]								* means<=> no result
R00551	fumarate reductase (NADH)	Succinate[mP] + NAD+[mp] <=> fumarate[mp] + NADH[mp]								* means<=> no result
R00552	phosphoprotein exchange	phosphoprotein[ct] <=> phosphoprotein[cp]								* means<=> no result
R00553	glutamine-tRNA ligase	ATP[ct] + L-glutamine[ct] + tRNA_Gln[ct] <=> AMP[cp] + diphosphate[cp] + L-glutaminyl-tRNA_Gln[cp]								* means<=> no result
R00554	stearoyl-CoA 9-desaturase	Stearoyl-CoA[er] + 2 ferrocytochrome_b5[er] + O2[er] + 2 H+[er] <=> oleoyl-CoA[mp] + 2 ferricytochrome_b5[mp] + 2 H2O[mp]								* means<=> no result
R00555	hexokinase	ATP[mp] + D-glucose[mp] <=> ADP[cp] + D-glucose-6-phosphate[cp]								* means<=> no result
R00556	aspartase	L-aspartate[cp] <=> fumarate[mt] + NH3[mt]								* means<=> no result
R00557	methionine adenosyltransferase	phosphate[cp] + diphosphate[cp] + S-adenosyl-L-methionine[cp] <=> L-methionine[mt] + ATP[mt] + H2O[mt]								* means<=> no result
R00558	phosphatase	ATP[ct] + 1 protein[ct] <=> ADP[cy] + 1 phosphoprotein[cy]								* means<=> no result
R00559	thymidylate synthase	5_10-methylenetetrahydrofolate[nu] + dUMP[nu] <=> dihydrofolate[cp] + dTMP[cp]								* means<=> no result
R00560	thymidylate synthase	5_10-methylenetetrahydrofolate[mp] + dUMP[mp] <=> dihydrofolate[cp] + dTMP[cp]								* means<=> no result
R00561	protein-disulfide reductase	Protein_dithiol[nu] + NADP+[nu] <=> protein_disulfide[ct] + NADPH[ct]								* means<=> no result
R00562	6_7-dihydropteridine reductase	5_6_7_8-tetrahydropteridine[exe] + NADP+[exe] <=> 6_7-dihydropteridine[mt] + NADPH[mt]								* means<=> no result
R00563	very-long-chain enoyl-CoA reductase	long-chain_acyl-CoA[er] + NADP+[er] <=> long-chain_trans-2_3-dehydroacyl-CoA[mp] + NADPH[mp]								* means<=> no result
R00564	hydrogen-peroxide	H2O2[se] + H2O2[cp] <=> H2O[cp] + H2O[ct] + O2[cp]								* means<=> no result
